# Supplementary material for: Wildlife Pathogens and Zoonotic Disease Risk Assessment in Vietnam: A Wildlife Trade Hotspot
Source: Transbound Emerg Dis. 2025 Jun 19;2025:4926262. doi: 10.1155/tbed/4926262 (PMC12202080; doi:10.1155/tbed/4926262)
Supplement: Supporting Information 1 — Supporting Information S1: Pathogen inventory in Vietnam wildlife. Supporting Information S2: Zoonotic Disease Risk of Major Types of Wildlife Trade Chains & Points of Sale (adapted from Wikramanayake et al. (2021) [24]). Supporting Information S3: List of eligible records included in this study. [file 4926262.f1.xlsx]

## Sheet: Suppl file 1
PMID publication	First Author	Host class	Host order	Host family	Host Genus	Host Species	Host common name	Pathogen type	Pathogen targeted	Pathogen species name standardized	Pathogen genus	Pathogen family	Pathogen order	Pathogen class	Zoonotic	High priority zoonose VN	Number tested	Number positive	Detection method	Country	Locality	Interface standardized	Year
18372639	Amin OM	Amphibia	Anura	Bufonidae	Bufo	Bufo melanostictus	Common Sunda toad	Animalia (parasite)	Acanthocephalans	Pseudoacanthocephalus nguyenthileae	Pseudoacanthocephalus	Echinorhynchidae	Echinorhynchida	Palaeacanthocephala	no		56	45	Necropsy	Vietnam	Vietnam	Wildlife farm	1998-2004
18372639	Amin OM	Amphibia	Anura	Dicroglossidae	Quasipaa	Quasipaa verrucospinosa	Frog	Animalia (parasite)	Acanthocephalans	Pseudoacanthocephalus nguyenthileae	Pseudoacanthocephalus	Echinorhynchidae	Echinorhynchida	Palaeacanthocephala	no		30	3	Necropsy	Vietnam	Vietnam	Wildlife farm	1998-2005
23404036	Gilbert M	Amphibia	Anura	Dicroglossidae	Hoplobatrachus	Hoplobatrachus rugolosus	East Asian bullfrog	Bacteria	Bacteria	Mycobacterium sp.	Mycobacterium	Mycobacteriaceae	Mycobacteriales	Actinomycetia	yes (genus)		4	1	Culture	Vietnam	Vietnam	Wildlife farm	2011
18372639	Amin OM	Amphibia	Anura	Ranidae	Rana	Rana guentheri	Frog	Animalia (parasite)	Acanthocephalans	Pseudoacanthocephalus nguyenthileae	Pseudoacanthocephalus	Echinorhynchidae	Echinorhynchida	Palaeacanthocephala	no		60	39	Necropsy	Vietnam	Vietnam	Wildlife farm	1998-2006
18372639	Amin OM	Amphibia	Anura	Ranidae	Rana	Rana taipehensis	Frog	Animalia (parasite)	Acanthocephalans	Pseudoacanthocephalus nguyenthileae	Pseudoacanthocephalus	Echinorhynchidae	Echinorhynchida	Palaeacanthocephala	no		12	10	Necropsy	Vietnam	Vietnam	Wildlife farm	1998-2007
18372639	Amin OM	Amphibia	Anura	Rhacophoridae	Polypedates	Polypedates mutus	Frog	Animalia (parasite)	Acanthocephalans	Pseudoacanthocephalus nguyenthileae	Pseudoacanthocephalus	Echinorhynchidae	Echinorhynchida	Palaeacanthocephala	no		5	5	Necropsy	Vietnam	Vietnam	Wildlife farm	1998-2008
28287614	Laking AE	Amphibia	Caudata	Salamandridae	Tylototriton	Tylototriton ziegleri	Newts	Fungi	Batrachochytrium spp.	Batrachochytrium dendrobatidis	Batrachochytrium	Batrachochytriaceae	Rhizophydiales	Chytridiomycetes	no		110	4	PCR	Vietnam	Vietnam	Free-ranging animal in natural habitat	NA
28287614	Laking AE	Amphibia	Caudata	Salamandridae	Paramesotriton	Paramesotriton deloustali	Vietnamese salamander	Fungi	Batrachochytrium spp.	Batrachochytrium salamandrivorans	Batrachochytrium	Batrachochytriaceae	Rhizophydiales	Chytridiomycetes	no		80	3	PCR	Vietnam	Vietnam	Free-ranging animal in natural habitat	NA
28287614	Laking AE	Amphibia	Caudata	Salamandridae	Paramesotriton	Paramesotriton sp.	Salamander	Fungi	Batrachochytrium spp.	Batrachochytrium salamandrivorans	Batrachochytrium	Batrachochytriaceae	Rhizophydiales	Chytridiomycetes	no		61	4	PCR	Vietnam	Vietnam	Free-ranging animal in natural habitat	NA
28287614	Laking AE	Amphibia	Caudata	Salamandridae	Tylototriton	Tylototriton asperrimus	Newts	Fungi	Batrachochytrium spp.	Batrachochytrium salamandrivorans	Batrachochytrium	Batrachochytriaceae	Rhizophydiales	Chytridiomycetes	no		46	3	PCR	Vietnam	Vietnam	Free-ranging animal in natural habitat	NA
28287614	Laking AE	Amphibia	Caudata	Salamandridae	Tylototriton	Tylototriton vietnamensis	Newts	Fungi	Batrachochytrium spp.	Batrachochytrium salamandrivorans	Batrachochytrium	Batrachochytriaceae	Rhizophydiales	Chytridiomycetes	no		207	3	PCR	Vietnam	Vietnam	Free-ranging animal in natural habitat	NA
28287614	Laking AE	Amphibia	Caudata	Salamandridae	Tylototriton	Tylototriton ziegleri	Newts	Fungi	Batrachochytrium spp.	Batrachochytrium salamandrivorans	Batrachochytrium	Batrachochytriaceae	Rhizophydiales	Chytridiomycetes	no		110	4	PCR	Vietnam	Vietnam	Free-ranging animal in natural habitat	NA
28003481	Nguyen DT	Aves	Apodiformes	Apodidae	NA	NA	swiftlet	Virus	AIV	Influenza A virus (H5N1)	Alphainfluenzavirus	Orthomyxoviridae	Articulavirales	Insthoviricetes	yes	yes	NA	NA	PCR	Vietnam	Ninh Thuan	Market	2013
XXXXX001	Pham HM	Aves	Pelecaniformes	Ardeidae	Ardea	Ardea cinerea	Grey heron	Virus	AIV	Influenza A virus (H5N6)	Alphainfluenzavirus	Orthomyxoviridae	Articulavirales	Insthoviricetes	yes	yes	9	9	PCR	Vietnam	Quang Binh province	Free-ranging animal in natural habitat
24054984	Takakuwa H	Aves	Columbiformes	Columbidae	Columba	Columba livia	Rock pigeon	Virus	AIV	Influenza A virus (H9N2)	Alphainfluenzavirus	Orthomyxoviridae	Articulavirales	Insthoviricetes	yes	yes	38	1	Virus isolation + PCR	Vietnam	Northern Vietnam	Free-ranging animal in natural habitat	2009
22247391	Thinh TV	Aves	Passeriformes	Dicruridae	Dicrurus	Dicrurus annectans	Crow-billed drongo	Virus	AIV	Influenza A virus	Alphainfluenzavirus	Orthomyxoviridae	Articulavirales	Insthoviricetes	yes	yes	8	1	hemagglutination inhibition (HI) test	Vietnam	Cuc Phuong National Park	Free-ranging animal in natural habitat	2007
31293548	Zhong G	Aves	Passeriformes	Hirundinidae	Hirundo	Hirundo rustica	Barn swallow	Virus	AIV	Influenza A virus (H5N2)	Alphainfluenzavirus	Orthomyxoviridae	Articulavirales	Insthoviricetes	yes	yes	NA	NA	PCR	Vietnam	Ninh Thuan	Free-ranging animal in urban area	2013
24054984	Takakuwa H	Aves	Passeriformes	Muscicapidae	Saxicola	Saxicola torquatus	African stonechat	Virus	AIV	Influenza A virus (H9N2)	Alphainfluenzavirus	Orthomyxoviridae	Articulavirales	Insthoviricetes	yes	yes	15	1	Virus isolation + PCR	Vietnam	Northern Vietnam	Free-ranging animal in natural habitat	2009
22247391	Thinh TV	Aves	Passeriformes	Pellorneidae	Pellorneum	Pellorneum tickelli	Babbler	Virus	AIV	Influenza A virus	Alphainfluenzavirus	Orthomyxoviridae	Articulavirales	Insthoviricetes	yes	yes	14	1	hemagglutination inhibition (HI) test	Vietnam	Cuc Phuong National Park	Free-ranging animal in natural habitat	2007
22247391	Thinh TV	Aves	Passeriformes	Pellorneidae	Pellorneum	Pellorneum tickelli	Babbler	Virus	AIV	Influenza A virus	Alphainfluenzavirus	Orthomyxoviridae	Articulavirales	Insthoviricetes	yes	yes	14	1	hemagglutination inhibition (HI) test	Vietnam	Cuc Phuong National Park	Free-ranging animal in natural habitat	2007
XXXXX003	WCS/P2	Aves	Galliformes	Phasianidae	Gallus	Gallus gallus	Red junglefowl	Virus	Coronaviruses	Avian coronavirus	Gammacoronavirus	Coronaviridae	Nidovirales	Pisoniviricetes	no				PCR	Vietnam	Vietnam	Restaurant
XXXXX003	WCS/P2	Aves	Galliformes	Phasianidae	Gallus	Gallus gallus	Red junglefowl	Virus	Paramyxoviruses	Avian orthoavulavirus 1	Orthoavulavirus	Paramyxoviridae	Mononegavirales	Monjiviricetes	yes				PCR	Vietnam	Vietnam	Restaurant
28003481	Nguyen DT	Aves	Galliformes	Phasianidae	NA	NA	Pheasant	Virus	AIV	Influenza A virus (H5N1)	Alphainfluenzavirus	Orthomyxoviridae	Articulavirales	Insthoviricetes	yes	yes	NA	NA	PCR	Vietnam	Tien Giang	Market	2013
28003481	Nguyen DT	Aves	Galliformes	Phasianidae	NA	NA	Pheasant	Virus	AIV	Influenza A virus (H5N6)	Alphainfluenzavirus	Orthomyxoviridae	Articulavirales	Insthoviricetes	yes	yes	NA	NA	PCR	Vietnam	Lao Cai	Market	2014
24054984	Takakuwa H	Aves	Galliformes	Phasianidae	Coturnix	Coturnix japonica	Japanese quail	Virus	AIV	Influenza A virus (H9N2)	Alphainfluenzavirus	Orthomyxoviridae	Articulavirales	Insthoviricetes	yes	yes	35	14	Virus isolation + PCR	Vietnam	Northern Vietnam	Free-ranging animal in natural habitat	2009
22247391	Thinh TV	Aves	Passeriformes	Pycnonotidae	Pycnonotus	Pycnonotus jocosus	Bulbul	Virus	AIV	Influenza A virus	Alphainfluenzavirus	Orthomyxoviridae	Articulavirales	Insthoviricetes	yes	yes	16	1	hemagglutination inhibition (HI) test	Vietnam	Cuc Phuong National Park	Free-ranging animal in natural habitat	2007
22247391	Thinh TV	Aves	Passeriformes	Pycnonotidae	Pycnonotus	Pycnonotus melanicterus	Bulbul	Virus	AIV	Influenza A virus	Alphainfluenzavirus	Orthomyxoviridae	Articulavirales	Insthoviricetes	yes	yes	8	1	hemagglutination inhibition (HI) test	Vietnam	Cuc Phuong National Park	Free-ranging animal in natural habitat	2007
24054984	Takakuwa H	Aves	Charadriiformes	Scolopacidae	Scolopax	Scolopax rusticola	Eurasian woodcock	Virus	AIV	Influenza A virus (H5N2)	Alphainfluenzavirus	Orthomyxoviridae	Articulavirales	Insthoviricetes	yes	yes	27	1	Virus isolation + PCR	Vietnam	Northern Vietnam	Free-ranging animal in natural habitat	2007
33061245	Nguyen TT	Aves	Struthioniformes	Struthionidae	Struthio	Struthio camelus	Common ostrich	Bacteria	Clostridium perfringens	Clostridium perfringens	Clostridium	Clostridiaceae	Clostridiales	Clostridia	yes	yes	423	116	PCR	Vietnam	Quang Binh, Quang Nam and Khanh Hoa provinces	Wildlife farm	2016-2019
23142549	Nguyen ST, Fukuda Y, Tada C, Huynh VV, Nguyen DT, Nakai Y.	Aves	Struthioniformes	Struthionidae	Struthio	Struthio camelus	Common ostrich	Protist	Cryptosporidium	Cryptosporidium avium	Cryptosporidium	Cryptosporidiidae	Eucoccidiorida	Conoidasida	no		464	110	Ziehl–Neelsen staining method	Vietnam	Khanh Hoa province	Wildlife farm
22818871	Nguyen T	Aves	Struthioniformes	Struthionidae	Struthio	Struthio camelus	Common ostrich	Virus	AIV	Influenza A virus	Alphainfluenzavirus	Orthomyxoviridae	Articulavirales	Insthoviricetes	yes	yes	NA	1	PCR	Vietnam	Ca Mau	Wildlife farm	2009
22247391	Thinh TV	Aves	Passeriformes	Timaliidae	Alcippe	Alcippe grotei	Black-browed fulvetta	Virus	AIV	Influenza A virus	Alphainfluenzavirus	Orthomyxoviridae	Articulavirales	Insthoviricetes	yes	yes	16	1	hemagglutination inhibition (HI) test	Vietnam	Cuc Phuong National Park	Free-ranging animal in natural habitat	2007
24054984	Takakuwa H	Aves	Passeriformes	Timaliidae	Garrulax	Garrulax canorus	Chinese Hwamei	Virus	AIV	Influenza A virus (H9N2)	Alphainfluenzavirus	Orthomyxoviridae	Articulavirales	Insthoviricetes	yes	yes	5	1	Virus isolation + PCR	Vietnam	Northern Vietnam	Free-ranging animal in natural habitat	2006
4973752	Van Peenen PF	Mammalia	Chiroptera	Pteropodidae	Cynopterus	Cynopterus brachyotis	Lesser short-nosed fruit bat	Protist	Hemosporidians	NA	NA	NA	Haemosporida	Aconoidasida	no		23	10	Blood smears	Vietnam	Quang Nam province	Free-ranging animal in natural habitat	1966
XXXXX002	Thanh VD	Mammalia	Primates	Cercopithecidae	Pygathrix	Pygathrix cinerea	Douc langur	Animalia (parasite)	Echinococcus ortleppi	Echinococcus ortleppi	Echinococcus	Taeniidae	Cyclophyllidea	Cestoda	yes		16	3	PCR	Vietnam	Cuc Phuong National Park	Wildlife rescue center and sanctuary	2019
XXXXX002	Thanh VD	Mammalia	Primates	Cercopithecidae	Pygathrix	Pygathrix nemaeus	Douc langur	Animalia (parasite)	Echinococcus ortleppi	Echinococcus ortleppi	Echinococcus	Taeniidae	Cyclophyllidea	Cestoda	yes		10	2	PCR	Vietnam	Cuc Phuong National Park	Wildlife rescue center and sanctuary	2019
16984807	Drevon-Gaillot E	Mammalia	Primates	Cercopithecidae	Macaca	Macaca fascicularis	Crab-eating macaque	Animalia (parasite)	Nematodes	Trichuris trichiura	Trichuris	Trichuridae	Trichocephalida	Enoplea	yes	yes	32	3	Necropsy	Vietnam	Long Thanh District, Dong Nai Province	Primate facility
16984807	Drevon-Gaillot E	Mammalia	Primates	Cercopithecidae	Macaca	Macaca fascicularis	Crab-eating macaque	Bacteria	Bacteria	Helicobacter heilmannii-like	Helicobacter	Helicobacteraceae	Campylobacterales	Epsilonproteobacteria	yes		32	32	Necropsy	Vietnam	Long Thanh District, Dong Nai Province	Primate facility
15885930	Doi SQ	Mammalia	Primates	Cercopithecidae	Macaca	Macaca fascicularis	Crab-eating macaque	Bacteria	Helicobacter pylori	Helicobacter pylori	Helicobacter	Helicobacteraceae	Campylobacterales	Epsilonproteobacteria	yes		4	4	Culture, RAPD	Vietnam	Vietnam	Primate facility
16984807	Drevon-Gaillot E	Mammalia	Primates	Cercopithecidae	Macaca	Macaca fascicularis	Crab-eating macaque	Bacteria	Bacteria	Helicobacter pylori-like	Helicobacter	Helicobacteraceae	Campylobacterales	Epsilonproteobacteria	yes		32	32	Necropsy	Vietnam	Long Thanh District, Dong Nai Province	Primate facility
16984807	Drevon-Gaillot E	Mammalia	Primates	Cercopithecidae	Macaca	Macaca fascicularis	Crab-eating macaque	Protists	Bacteria	Balantidium coli	Balantidium	Balantidiidae	Vestibuliferida	Litostomatea	yes		32	21	Necropsy	Vietnam	Long Thanh District, Dong Nai Province	Primate facility
26993123	Zhang MX	Mammalia	Primates	Cercopithecidae	Macaca	Macaca leonina	Northern pig-tailed macaque	Virus	Adenovirus	Adenovirus	Mastadenovirus	Adenoviridae	Rowavirales	Tectiliviricetes	yes		90	3	ELISA	Vietnam	Ho Chi Minh city	Primate facility
26993123	Zhang MX	Mammalia	Primates	Cercopithecidae	Macaca	Macaca leonina	Northern pig-tailed macaque	Virus	Simian varicella virus	Cercopithecine alphaherpesvirus 9	Varicellovirus	Herpesviridae	Herpesvirales	Herviviricetes	no		90	53	ELISA	Vietnam	Ho Chi Minh city	Primate facility
26993123	Zhang MX	Mammalia	Primates	Cercopithecidae	Macaca	Macaca leonina	Northern pig-tailed macaque	Virus	Chikungunya virus	Chikungunya virus	Alphavirus	Togaviridae	Martellivirales	Alsuviricetes	yes		90	48	ELISA	Vietnam	Ho Chi Minh city	Primate facility
6095461	Yuwono J	Mammalia	Primates	Cercopithecidae	Macaca	Macaca fascicularis	Crab-eating macaque	Virus	Dengue virus	Dengue virus	Flavivirus	Flaviviridae	Amarillovirales	Flasuviricetes	yes		NA	NA	Neutralization test	Japan	Unknown	Primate facility	1984
26993123	Zhang MX	Mammalia	Primates	Cercopithecidae	Macaca	Macaca leonina	Northern pig-tailed macaque	Virus	Dengue virus	Dengue virus	Flavivirus	Flaviviridae	Amarillovirales	Flasuviricetes	yes		90	9	ELISA	Vietnam	Ho Chi Minh city	Primate facility
28435678	Lazo Vázquez L	Mammalia	Primates	Cercopithecidae	Macaca	Macaca mulatta	Rhesus monkeys	Virus	Dengue virus	Dengue virus	Flavivirus	Flaviviridae	Amarillovirales	Flasuviricetes	yes		55	11	plaque reduction neutralization test (PRNT)	Vietnam	Reu Island, Quang Ninh, administered by the Centre for Research and Production of Vaccines and Biologicals (Polyvac)	Primate facility
26993123	Zhang MX	Mammalia	Primates	Cercopithecidae	Macaca	Macaca leonina	Northern pig-tailed macaque	Virus	Epstein-Barr virus	Human gammaherpesvirus 4	Lymphocryptovirus	Herpesviridae	Herpesvirales	Herviviricetes	yes		90	41	ELISA	Vietnam	Ho Chi Minh city	Primate facility
6095461	Yuwono J	Mammalia	Primates	Cercopithecidae	Macaca	Macaca fascicularis	Crab-eating macaque	Virus	JEV	Japanese encephalitis virus	Flavivirus	Flaviviridae	Amarillovirales	Flasuviricetes	yes		NA	NA	Neutralization test	Japan	Unknown	Primate facility	1984
26993123	Zhang MX	Mammalia	Primates	Cercopithecidae	Macaca	Macaca leonina	Northern pig-tailed macaque	Virus	Japanese encephalitis virus	Japanese encephalitis virus	Flavivirus	Flaviviridae	Amarillovirales	Flasuviricetes	yes	yes	90	7	ELISA	Vietnam	Ho Chi Minh city	Primate facility
26993123	Zhang MX	Mammalia	Primates	Cercopithecidae	Macaca	Macaca leonina	Northern pig-tailed macaque	Virus	Rabies virus	Lyssavirus rabies	Lyssavirus	Rhabdoviridae	Mononegavirales	Monjiviricetes	yes	yes	90	9	ELISA	Vietnam	Ho Chi Minh city	Primate facility
26993123	Zhang MX	Mammalia	Primates	Cercopithecidae	Macaca	Macaca leonina	Northern pig-tailed macaque	Virus	B virus (BV)	Macacine alphaherpesvirus 1	Simplexvirus	Herpesviridae	Herpesvirales	Herviviricetes	yes		90	45	ELISA	Vietnam	Ho Chi Minh city	Primate facility
26993123	Zhang MX	Mammalia	Primates	Cercopithecidae	Macaca	Macaca leonina	Northern pig-tailed macaque	Virus	Rhesus cytomegalovirus	Macacine betaherpesvirus 3	Cytomegalovirus	Herpesviridae	Herpesvirales	Herviviricetes	no		90	53	ELISA	Vietnam	Ho Chi Minh city	Primate facility
26993123	Zhang MX	Mammalia	Primates	Cercopithecidae	Macaca	Macaca leonina	Northern pig-tailed macaque	Virus	Simian type-D retrovirus	Mason-Pfizer monkey virus	Betaretrovirus	Retroviridae	Ortervirales	Revtraviricetes	yes		90	48	ELISA	Vietnam	Ho Chi Minh city	Primate facility
4981321	Yamanouchi K	Mammalia	Primates	Cercopithecidae	Macaca	Macaca fascicularis	Crab-eating macaque	Virus	Measles virus	Measles morbillivirus	Morbillivirus	Paramyxoviridae	Mononegavirales	Monjiviricetes	yes		120	13	Serology	Vietnam	Vietnam	Primate facility
26993123	Zhang MX	Mammalia	Primates	Cercopithecidae	Macaca	Macaca leonina	Northern pig-tailed macaque	Virus	Measles virus	Measles morbillivirus	Morbillivirus	Paramyxoviridae	Mononegavirales	Monjiviricetes	yes		90	53	ELISA	Vietnam	Ho Chi Minh city	Primate facility
26993123	Zhang MX	Mammalia	Primates	Cercopithecidae	Macaca	Macaca leonina	Northern pig-tailed macaque	Virus	Monkeypox virus	Monkeypox virus	Orthopoxvirus	Poxviridae	Chitovirales	Pokkesviricetes	yes		90	53	ELISA	Vietnam	Ho Chi Minh city	Primate facility
21997233	Nakamura S	Mammalia	Primates	Cercopithecidae	Macaca	Macaca fascicularis	Crab-eating macaque	Virus	HEV	Paslahepevirus balayani	Paslahepevirus	Hepeviridae	Hepelivirales	Alsuviricetes	yes	yes	114	34	Serology	Japan	Vietnam	Primate facility
31270608	Dogadov DI	Mammalia	Primates	Cercopithecidae	Macaca	Macaca fascicularis	Crab-eating macaque	Virus	HEV	Paslahepevirus balayani	Paslahepevirus	Hepeviridae	Hepelivirales	Alsuviricetes	yes	yes	77	25	Serology + PCR	Russia	Vietnam	Primate facility	2017
XXXXX003	WCS/P2	Mammalia	Primates	Cercopithecidae	Macaca	Macaca fascicularis	Long-tailed macaque	Virus	Rhabdoviruses	PREDICT_RbdV-15	Unclassified	Rhabdoviridae	Mononegavirales	Monjiviricetes	no				PCR	Vietnam	Dong Nai	Wildlife farm
26993123	Zhang MX	Mammalia	Primates	Cercopithecidae	Macaca	Macaca leonina	Northern pig-tailed macaque	Virus	Simian T-lymphotropic virus type 1	Primate T-lymphotropic virus 1	Deltaretrovirus	Retroviridae	Ortervirales	Revtraviricetes	yes		90	48	ELISA	Vietnam	Ho Chi Minh city	Primate facility
26993123	Zhang MX	Mammalia	Primates	Cercopithecidae	Macaca	Macaca leonina	Northern pig-tailed macaque	Virus	Hepatitis E virus	Rocahepevirus ratti	Rocahepevirus	Hepeviridae	Hepelivirales	Alsuviricetes	no		90	9	ELISA	Vietnam	Ho Chi Minh city	Primate facility
26993123	Zhang MX	Mammalia	Primates	Cercopithecidae	Macaca	Macaca leonina	Northern pig-tailed macaque	Virus	Simian foamy virus	Simian foamy virus	Spumavirus	Retroviridae	Ortervirales	Revtraviricetes	yes		90	51	ELISA	Vietnam	Ho Chi Minh city	Primate facility
26993123	Zhang MX	Mammalia	Primates	Cercopithecidae	Macaca	Macaca leonina	Northern pig-tailed macaque	Virus	Rotavirus	Unclassified rotavirus	Rotavirus	Sedoreoviridae	Reovirales	Resentoviricetes	no		90	43	ELISA	Vietnam	Ho Chi Minh city	Primate facility
24377728	Nguyen AT	Mammalia	Chiroptera	Emballonuridae	Taphozous	Taphozous cf. melanopogon	Tomb bat	Virus	EBLV-1, European bat lyssavirus-1	European bat 1 lyssavirus	Lyssavirus	Rhabdoviridae	Mononegavirales	Monjiviricetes	yes	yes	203	22	direct fluorescence antibody test	Vietnam	Northern Vietnam	Free-ranging animal in natural habitat	2011
24377728	Nguyen AT	Mammalia	Chiroptera	Emballonuridae	Taphozous	Taphozous sp.	Tomb bat	Virus	EBLV-1, European bat lyssavirus-1	European bat 1 lyssavirus	Lyssavirus	Rhabdoviridae	Mononegavirales	Monjiviricetes	yes	yes	19	1	direct fluorescence antibody test	Vietnam	Northern Vietnam	Free-ranging animal in natural habitat	2011
24377728	Nguyen AT	Mammalia	Chiroptera	Emballonuridae	Taphozous	Taphozous theobaldi	Tomb bat	Virus	EBLV-1, European bat lyssavirus-1	European bat 1 lyssavirus	Lyssavirus	Rhabdoviridae	Mononegavirales	Monjiviricetes	yes	yes	74	31	direct fluorescence antibody test	Vietnam	Northern Vietnam	Free-ranging animal in natural habitat	2011
24377728	Nguyen AT	Mammalia	Chiroptera	Emballonuridae	Taphozous	Taphozous theobaldi	Tomb bat	Virus	LBV, Lagos bat virus	Lyssavirus lagos	Lyssavirus	Rhabdoviridae	Mononegavirales	Monjiviricetes	no		74	3	direct fluorescence antibody test	Vietnam	Northern Vietnam	Free-ranging animal in natural habitat	2011
24377728	Nguyen AT	Mammalia	Chiroptera	Emballonuridae	Taphozous	Taphozous cf. melanopogon	Tomb bat	Virus	RABV, rabies virus CVS 11	Lyssavirus rabies	Lyssavirus	Rhabdoviridae	Mononegavirales	Monjiviricetes	yes	yes	203	9	direct fluorescence antibody test	Vietnam	Northern Vietnam	Free-ranging animal in natural habitat	2011
24377728	Nguyen AT	Mammalia	Chiroptera	Emballonuridae	Taphozous	Taphozous theobaldi	Tomb bat	Virus	RABV, rabies virus CVS 11	Lyssavirus rabies	Lyssavirus	Rhabdoviridae	Mononegavirales	Monjiviricetes	yes	yes	74	30	direct fluorescence antibody test	Vietnam	Northern Vietnam	Free-ranging animal in natural habitat	2011
26388560	Doanh PN	Mammalia	Carnivora	Felidae	Prionailurus	Prionailurus bengalensis	Leopard cat	Animalia (parasite)	Paragonimus spp.	Paragonimus heterotremus	Paragonimus	Paragonimidae	Plagiorchiida	Trematoda	yes				PCR	Vietnam	Da Krong Nature Reserve, Da Krong district, Quang Tri province	Free-ranging animal in natural habitat	2014
26388560	Doanh PN	Mammalia	Carnivora	Felidae	Prionailurus	Prionailurus bengalensis	Leopard cat	Animalia (parasite)	Paragonimus spp.	Paragonimus skrjabini	Paragonimus	Paragonimidae	Plagiorchiida	Trematoda	yes				PCR	Vietnam	Da Krong Nature Reserve, Da Krong district, Quang Tri province	Free-ranging animal in natural habitat	2014
26388560	Doanh PN	Mammalia	Carnivora	Felidae	Prionailurus	Prionailurus bengalensis	Leopard cat	Animalia (parasite)	Paragonimus spp.	Paragonimus westermani	Paragonimus	Paragonimidae	Plagiorchiida	Trematoda	yes				PCR	Vietnam	Da Krong Nature Reserve, Da Krong district, Quang Tri province	Free-ranging animal in natural habitat	2014
10479095	Ikeda Y	Mammalia	Carnivora	Felidae	Prionailurus	Prionailurus bengalensis	Leopard cat	Virus	feline herpesvirus type 1 (FHV-1)	Felid alphaherpesvirus 1	Varicellovirus	Herpesviridae	Herpesvirales	Herviviricetes	no		9	1	indirect immunofluorescence assay (IFA)	Vietnam	Hanoi	Zoo and recreational park	1998
10651052	Nakamura K	Mammalia	Carnivora	Felidae	Prionailurus	Prionailurus bengalensis	Leopard cat	Virus	feline herpesvirus type 1 (FHV-1)	Felid alphaherpesvirus 1	Varicellovirus	Herpesviridae	Herpesvirales	Herviviricetes	no		4	2	indirect immunofluorescence assay (IFA)	Vietnam	Ho Chi Minh city	Zoo and recreational park	1998
10479095	Ikeda Y	Mammalia	Carnivora	Felidae	Prionailurus	Prionailurus bengalensis	Leopard cat	Virus	feline calicivirus (FCV)	Feline calicivirus	Vesivirus	Caliciviridae	Picornavirales	Pisoniviricetes	no		9	3	indirect immunofluorescence assay (IFA)	Vietnam	Hanoi	Zoo and recreational park	1998
10651052	Nakamura K	Mammalia	Carnivora	Felidae	Prionailurus	Prionailurus bengalensis	Leopard cat	Virus	feline calicivirus (FCV)	Feline calicivirus	Vesivirus	Caliciviridae	Picornavirales	Pisoniviricetes	no		4	1	indirect immunofluorescence assay (IFA)	Vietnam	Ho Chi Minh city	Zoo and recreational park	1998
34880191	Sumiyoshi A	Mammalia	Carnivora	Felidae	Prionailurus	Prionailurus bengalensis	Leopard cat	Virus	feline foamy virus	Feline foamy virus	Felispumavirus	Retroviridae	Ortervirales	Revtraviricetes	no		NA	1	infectious molecular clone	Vietnam	Hanoi	Unknown
34880191	Sumiyoshi A	Mammalia	Carnivora	Felidae	Prionailurus	Prionailurus bengalensis	Leopard cat	Virus	feline foamy virus	Feline foamy virus	Felispumavirus	Retroviridae	Ortervirales	Revtraviricetes	no		NA	1	infectious molecular clone	Vietnam	Ho Chi Minh city	Unknown
9853314	Miyazawa T	Mammalia	Carnivora	Felidae	Prionailurus	Prionailurus bengalensis	Leopard cat	Virus	Feline syncytial virus (FSV)	Feline foamy virus	Felispumavirus	Retroviridae	Ortervirales	Revtraviricetes	no		8	4	Serology	Vietnam	Hanoi	Zoo and recreational park	1997
10479095	Ikeda Y	Mammalia	Carnivora	Felidae	Prionailurus	Prionailurus bengalensis	Leopard cat	Virus	feline parvovirus (FPV)	Feline parvovirus	Protoparvovirus	Parvoviridae	Piccovirales	Quintoviricetes	no		9	7	indirect immunofluorescence assay (IFA)	Vietnam	Hanoi	Zoo and recreational park	1998
10651052	Nakamura K	Mammalia	Carnivora	Felidae	Prionailurus	Prionailurus bengalensis	Leopard cat	Virus	feline parvovirus (FPV)	Feline parvovirus	Protoparvovirus	Parvoviridae	Piccovirales	Quintoviricetes	no		4	3	indirect immunofluorescence assay (IFA)	Vietnam	Ho Chi Minh city	Zoo and recreational park	1998
28003481	Nguyen DT	Mammalia	Carnivora	Felidae	Panthera	Panthera tigris	Tiger	Virus	AIV	Influenza A virus	Alphainfluenzavirus	Orthomyxoviridae	Articulavirales	Insthoviricetes	yes	yes	NA	NA	PCR	Vietnam	Ho Chi Minh city	Zoo and recreational park	2013
35502589	Dao TD	Mammalia	Artiodactyla	Giraffidae	Giraffa	Giraffa camelopardalis	Giraffe	Virus	Lumpy skin disease virus	Lumpy skin disease virus	Capripoxvirus	Poxviridae	Chitovirales	Pokkesviricetes	no		1	1	rt-PCR	Vietnam	Northern Vietnam	Zoo and recreational park	2021
4973752	Van Peenen PF	Mammalia	Carnivora	Herpestidae	Urva	Urva javanica	Small Asian Mongoose	Protist	Piroplasms	NA	NA	NA	Piroplasmida	Aconoidasida	no		12	6	Blood smears	Vietnam	Vietnam	Unknown	1966
26079810	Anh PH	Mammalia	Chiroptera	Hipposideridae	Hipposideros	Hipposideros armiger	Great roundleaf bat	Bacteria	Bartonella spp	Bartonella sp.	Bartonella	Bartonellaceae	Hyphomicrobiales	Alphaproteobacteria	yes (genus)		6	2	PCR	Vietnam	Dong Nai province	Free-ranging animal in natural habitat	2013
26079810	Anh PH	Mammalia	Chiroptera	Hipposideridae	Hipposideros	Hipposideros larvatus	Intermediate roundleaf bat	Bacteria	Bartonella spp	Bartonella sp.	Bartonella	Bartonellaceae	Hyphomicrobiales	Alphaproteobacteria	yes (genus)		5	3	PCR	Vietnam	Dong Nai province	Free-ranging animal in natural habitat	2013
4973752	Van Peenen PF	Mammalia	Chiroptera	Hipposideridae	Hipposideros	Hipposideros larvatus	Intermediate roundleaf bat	Protist	Hemosporidians	NA	NA	NA	Haemosporida	Aconoidasida	no		1	1	Blood smears	Vietnam	Quang Nam province	Free-ranging animal in urban area	1966
31308502	Arai S	Mammalia	Chiroptera	Hipposideridae	Aselliscus	Aselliscus stoliczkanus	Stoliczka's trident bat	Virus	Hantaviruses	Dakrong virus	Orthohantavirus	Hantaviridae	Bunyavirales	Ellioviricetes	no		12	1	PCR	Vietnam	Đakrông Nature Reserve, Quảng Trị Province	Free-ranging animal in natural habitat	2012-2014
24377728	Nguyen AT	Mammalia	Chiroptera	Hipposideridae	Aselliscus	Aselliscus stoliczkanus	Stoliczka's trident bat	Virus	EBLV-1, European bat lyssavirus-1	European bat 1 lyssavirus	Lyssavirus	Rhabdoviridae	Mononegavirales	Monjiviricetes	yes	yes	29	1	direct fluorescence antibody test	Vietnam	Northern Vietnam	Free-ranging animal in natural habitat	2011
24377728	Nguyen AT	Mammalia	Chiroptera	Hipposideridae	Hipposideros	Hipposideros alongensis sungi	Ha Long leaf-nosed bat	Virus	EBLV-1, European bat lyssavirus-1	European bat 1 lyssavirus	Lyssavirus	Rhabdoviridae	Mononegavirales	Monjiviricetes	yes	yes	16	2	direct fluorescence antibody test	Vietnam	Northern Vietnam	Free-ranging animal in natural habitat	2011
24377728	Nguyen AT	Mammalia	Chiroptera	Hipposideridae	Hipposideros	Hipposideros armiger	Great roundleaf bat	Virus	EBLV-1, European bat lyssavirus-1	European bat 1 lyssavirus	Lyssavirus	Rhabdoviridae	Mononegavirales	Monjiviricetes	yes	yes	9	3	direct fluorescence antibody test	Vietnam	Northern Vietnam	Free-ranging animal in natural habitat	2011
24377728	Nguyen AT	Mammalia	Chiroptera	Hipposideridae	Hipposideros	Hipposideros larvatus	Intermediate roundleaf bat	Virus	EBLV-1, European bat lyssavirus-1	European bat 1 lyssavirus	Lyssavirus	Rhabdoviridae	Mononegavirales	Monjiviricetes	yes	yes	126	53	direct fluorescence antibody test	Vietnam	Northern Vietnam	Free-ranging animal in natural habitat	2011
29495551	Van Nguyen D	Mammalia	Chiroptera	Hipposideridae	Hipposideros	Hipposideros larvatus	Intermediate roundleaf bat	Virus	hepatitis B related viruses	Hepatitis B related viruses	Orthohepadnavirus	Hepadnaviridae	Blubervirales	Revtraviricetes	yes		7	1	PCR	Vietnam	Dong Nai and Quang Ngai	Free-ranging animal in natural habitat	2013
29495551	Van Nguyen D	Mammalia	Chiroptera	Hipposideridae	Hipposideros	Hipposideros pomona	Pomona roundleaf bat	Virus	hepatitis B related viruses	Hepatitis B related viruses	Orthohepadnavirus	Hepadnaviridae	Blubervirales	Revtraviricetes	yes		3	1	PCR	Vietnam	Dong Nai and Quang Ngai	Free-ranging animal in natural habitat	2013
24377728	Nguyen AT	Mammalia	Chiroptera	Hipposideridae	Hipposideros	Hipposideros alongensis sungi	Ha Long leaf-nosed bat	Virus	DUVV, Duvenhage virus	Lyssavirus duvenhage	Lyssavirus	Rhabdoviridae	Mononegavirales	Monjiviricetes	yes	yes	16	3	direct fluorescence antibody test	Vietnam	Northern Vietnam	Free-ranging animal in natural habitat	2011
24377728	Nguyen AT	Mammalia	Chiroptera	Hipposideridae	Hipposideros	Hipposideros larvatus	Intermediate roundleaf bat	Virus	DUVV, Duvenhage virus	Lyssavirus duvenhage	Lyssavirus	Rhabdoviridae	Mononegavirales	Monjiviricetes	yes	yes	126	55	direct fluorescence antibody test	Vietnam	Northern Vietnam	Free-ranging animal in natural habitat	2011
24377728	Nguyen AT	Mammalia	Chiroptera	Hipposideridae	Hipposideros	Hipposideros larvatus	Intermediate roundleaf bat	Virus	RABV, rabies virus CVS 11	Lyssavirus rabies	Lyssavirus	Rhabdoviridae	Mononegavirales	Monjiviricetes	yes	yes	126	26	direct fluorescence antibody test	Vietnam	Northern Vietnam	Free-ranging animal in natural habitat	2011
28447216	Kemenesi G	Mammalia	Chiroptera	Hipposideridae	Hipposideros	Hipposideros armiger	Great roundleaf bat	Virus	Cycloviruses	Unclassified bat cyclovirus	Cyclovirus	Circoviridae	Cirlivirales	Arfiviricetes	no		35	1	iPCR	Vietnam	Xuan Lien nature reserve of Thanh Hoa province	Free-ranging animal in natural habitat	2014
30866403	Arai S	Mammalia	Chiroptera	Hipposideridae	Hipposideros	Hipposideros cineraceus	Ashy roundleaf bat	Virus	Hantaviruses	Xuan son mobatvirus	Mobatvirus	Hantaviridae	Bunyavirales	Ellioviricetes	no		6	3	PCR	Vietnam	Vietnam	Free-ranging animal in natural habitat	2013-2016
23763849	Arai S	Mammalia	Chiroptera	Hipposideridae	Hipposideros	Hipposideros pomona	Pomona roundleaf bat	Virus	Hantaviruses	Xuan son mobatvirus	Mobatvirus	Hantaviridae	Bunyavirales	Ellioviricetes	no				PCR	Vietnam	Xuan Son National Park	Free-ranging animal in natural habitat	2012
24784569	Gu SH	Mammalia	Chiroptera	Hipposideridae	Hipposideros	Hipposideros pomona	Pomona roundleaf bat	Virus	Hantaviruses	Xuan son mobatvirus	Mobatvirus	Hantaviridae	Bunyavirales	Ellioviricetes	no		44	5	PCR	Vietnam	Tuyên Quang and Quang Nam provinces	Unknown	1997-1999
10799618	Grethe S	Mammalia	Primates	Hylobatidae	Hylobates	Hylobates leucogenys	White-cheecked gibbon	Virus	Hepatitis B Virus	Hepatitis B virus	Orthohepadnavirus	Hepadnaviridae	Blubervirales	Revtraviricetes	yes		1	1	PCR	Vietnam	Cuc Phuong National Park	Wildlife rescue center and sanctuary	NA
11396859	Heckel JO	Mammalia	Primates	Hylobatidae	Hylobates	Hylobates sp.	Gibbon	Virus	Hepatitis B virus	Hepatitis B virus	Orthohepadnavirus	Hepadnaviridae	Blubervirales	Revtraviricetes	yes		8	1	Serology	Vietnam	Vietnam	Unknown	NA
32776964	Huong NQ	Mammalia	Rodentia	Hystricidae	Hystrix	Hystrix brachyura	Malayan porcupine	Virus	Coronaviruses	Avian coronavirus	Gammacoronavirus	Coronaviridae	Nidovirales	Pisoniviricetes	no				PCR	Vietnam	Vietnam	Wildlife farm
XXXXX003	WCS/P2	Mammalia	Rodentia	Hystricidae	Hystrix	Hystrix brachyura	Malayan porcupine	Virus	Coronaviruses	Murine coronavirus	Betacoronavirus	Coronaviridae	Nidovirales	Pisoniviricetes	no				PCR	Vietnam	Vietnam	Wildlife farm
XXXXX003	WCS/P2	Mammalia	Rodentia	Hystricidae	Hystrix	Hystrix brachyura	Malayan porcupine	Virus	Rhabdoviruses	PREDICT_RbdV-15	Unclassified	Rhabdoviridae	Mononegavirales	Monjiviricetes	no				PCR	Vietnam	Dong Nai	Wildlife farm
32776964	Huong NQ	Mammalia	Rodentia	Hystricidae	Hystrix	Hystrix brachyura	Malayan porcupine	Virus	Coronaviruses	Scotophilus bat coronavirus 512	Alphacoronavirus	Coronaviridae	Nidovirales	Pisoniviricetes	no				PCR	Vietnam	Vietnam	Wildlife farm
35356028	Nga NTT	Mammalia	Pholidota	Manidae	Manis	Manis javanica	Sunda pangolins	Virus	Sarbecoviruses	SARS-CoV-2 related Coronavirus	Betacoronavirus	Coronaviridae	Nidovirales	Pisoniviricetes	no		243	7	PCR	Vietnam	Cuc Phuong National Park	Confiscation from illegal trade	2015-2023
26079810	Anh PH	Mammalia	Chiroptera	Megadermatidae	Megaderma	Megaderma lyra	Greater false vampire bat	Bacteria	Bartonella spp	Bartonella sp.	Bartonella	Bartonellaceae	Hyphomicrobiales	Alphaproteobacteria	yes (genus)		1	1	PCR	Vietnam	Dong Nai province	Free-ranging animal in natural habitat	2013
26079810	Anh PH	Mammalia	Chiroptera	Megadermatidae	Megaderma	Megaderma spasma	Lesser false vampire bat	Bacteria	Bartonella spp	Bartonella sp.	Bartonella	Bartonellaceae	Hyphomicrobiales	Alphaproteobacteria	yes (genus)		2	1	PCR	Vietnam	Dong Nai province	Free-ranging animal in natural habitat	2013
24377728	Nguyen AT	Mammalia	Chiroptera	Miniopteridae	Miniopterus	Miniopterus cf. fuliginosus	Bent-winged bat	Virus	EBLV-1, European bat lyssavirus-1	European bat 1 lyssavirus	Lyssavirus	Rhabdoviridae	Mononegavirales	Monjiviricetes	yes	yes	23	2	direct fluorescence antibody test	Vietnam	Northern Vietnam	Free-ranging animal in natural habitat	2011
24377728	Nguyen AT	Mammalia	Chiroptera	Molossidae	Tadarida	Tadarida plicata	Free-tailed bat	Virus	EBLV-1, European bat lyssavirus-1	European bat 1 lyssavirus	Lyssavirus	Rhabdoviridae	Mononegavirales	Monjiviricetes	yes	yes	55	9	direct fluorescence antibody test	Vietnam	Northern Vietnam	Free-ranging animal in natural habitat	2011
24377728	Nguyen AT	Mammalia	Chiroptera	Molossidae	Tadarida	Tadarida plicata	Free-tailed bat	Virus	LBV, Lagos bat virus	Lyssavirus lagos	Lyssavirus	Rhabdoviridae	Mononegavirales	Monjiviricetes	no		55	1	direct fluorescence antibody test	Vietnam	Northern Vietnam	Free-ranging animal in natural habitat	2011
24377728	Nguyen AT	Mammalia	Chiroptera	Molossidae	Tadarida	Tadarida plicata	Free-tailed bat	Virus	RABV, rabies virus CVS 11	Lyssavirus rabies	Lyssavirus	Rhabdoviridae	Mononegavirales	Monjiviricetes	yes	yes	55	17	direct fluorescence antibody test	Vietnam	Northern Vietnam	Free-ranging animal in natural habitat	2011
XXXXX004	DDL	Mammalia	Chiroptera	Molossidae	Chaerephon	Chaerephon plicatus	Wrinkle-lipped free-tailed bat	Virus	Coronaviruses	PREDICT_CoV-47	Alphacoronavirus	Coronaviridae	Nidovirales	Pisoniviricetes	no				PCR	Vietnam	Vietnam	Bat guano farm and guano collection
XXXXX004	DDL	Mammalia	Chiroptera	Molossidae	Chaerephon	Chaerephon plicatus	Wrinkle-lipped free-tailed bat	Virus	Coronaviruses	PREDICT_CoV-82	Alphacoronavirus	Coronaviridae	Nidovirales	Pisoniviricetes	no				PCR	Vietnam	Vietnam	Bat guano farm and guano collection
22592535	Nguyen LA	Mammalia	Rodentia	Muridae	Rattus	Rattus argentiventer	Rat	Animalia (parasite)	Animalia (parasite)	Centrocestus formosanus	Centrocestus	Heterophyidae	Plagiorchiida	Trematoda	yes		197	9	Necropsy	Vietnam	Nam Dinh province	Unknown	2010-2011
22592535	Nguyen LA	Mammalia	Rodentia	Muridae	Rattus	Rattus sp.	Rat	Animalia (parasite)	Animalia (parasite)	Echinostoma cinetorchis	Echinostoma	Echinostomatidae	Plagiorchiida	Trematoda	yes		241	27	Necropsy	Vietnam	Nam Dinh province	Unknown	2010-2011
22592535	Nguyen LA	Mammalia	Rodentia	Muridae	Rattus	Rattus sp.	Rat	Animalia (parasite)	Animalia (parasite)	Echinostoma hortense	Echinostoma	Echinostomatidae	Plagiorchiida	Trematoda	yes		241	11	Necropsy	Vietnam	Nam Dinh province	Unknown	2010-2011
22592535	Nguyen LA	Mammalia	Rodentia	Muridae	Rattus	Rattus sp.	Rat	Animalia (parasite)	Animalia (parasite)	Echinostoma sp.	Echinostoma	Echinostomatidae	Plagiorchiida	Trematoda	yes		241	18	Necropsy	Vietnam	Nam Dinh province	Unknown	2010-2011
22592535	Nguyen LA	Mammalia	Rodentia	Muridae	NA	NA	Rat	Animalia (parasite)	Animalia (parasite)	Heligmosomoides polygyrus	Heligmosomoides	Heligmosomatidae	Strongylida	Chromadorea	no		250	6	Necropsy	Vietnam	Nam Dinh province	Unknown	2010-2011
22592535	Nguyen LA	Mammalia	Rodentia	Muridae	NA	NA	Rat	Animalia (parasite)	Animalia (parasite)	Heligmosomoides sp.	Heligmosomoides	Heligmosomatidae	Strongylida	Chromadorea	no		250	1	Necropsy	Vietnam	Nam Dinh province	Unknown	2010-2011
22592535	Nguyen LA	Mammalia	Rodentia	Muridae	NA	NA	Rat	Animalia (parasite)	Animalia (parasite)	Nippostrongylus brasiliensis	Nippostrongylus	Heligmonellidae	Strongylida	Chromadorea	no		250	104	Necropsy	Vietnam	Nam Dinh province	Unknown	2010-2011
22592535	Nguyen LA	Mammalia	Rodentia	Muridae	NA	NA	Rat	Animalia (parasite)	Animalia (parasite)	Notocotylus sp.	Notocotylus	Notocotylidae	Plagiorchiida	Trematoda	no		250	4	Necropsy	Vietnam	Nam Dinh province	Unknown	2010-2011
22592535	Nguyen LA	Mammalia	Rodentia	Muridae	Rattus	Rattus argentiventer	Rat	Animalia (parasite)	Animalia (parasite)	Raillietina celebensis	Raillietina	Davaineidae	Cyclophyllidea	Cestoda	yes		197	9	Necropsy	Vietnam	Nam Dinh province	Unknown	2010-2011
22592535	Nguyen LA	Mammalia	Rodentia	Muridae	NA	NA	Rat	Animalia (parasite)	Animalia (parasite)	Syphacia obvelata	Syphacia	Oxyuridae	Rhabditida	Chromadorea	no		250	2	Necropsy	Vietnam	Nam Dinh province	Unknown	2010-2011
24360291	Thi NV	Mammalia	Rodentia	Muridae	NA	NA	Rats	Animalia (parasite)	Trichinella sp.	Trichinella spiralis	Trichinella	Trichinellidae	Trichocephalida	Enoplea	yes		820	23	Magnetic stirrer artificial digestion + PCR	Vietnam	Dien Bien and Son La provinces	Free-ranging animal in natural habitat	2010-2013
25629779	Loan HK	Mammalia	Rodentia	Muridae	Bandicota	Bandicota indica	Greater bandicoot rat	Bacteria	Bartonella spp	Bartonella sp.	Bartonella	Bartonellaceae	Hyphomicrobiales	Alphaproteobacteria	yes (genus)		11	1	PCR	Vietnam	Mekong Delta	Free-ranging animal in natural habitat	2012-2013
25629779	Loan HK	Mammalia	Rodentia	Muridae	Bandicota	Bandicota indica	Greater bandicoot rat	Bacteria	Bartonella spp	Bartonella sp.	Bartonella	Bartonellaceae	Hyphomicrobiales	Alphaproteobacteria	yes (genus)		44	1	PCR	Vietnam	Mekong Delta	Market	2012-2013
34818863	Anh LTL	Mammalia	Rodentia	Muridae	Bandicota	Bandicota savilei	Savile's bandicoot rat	Bacteria	Bartonella spp	Bartonella sp.	Bartonella	Bartonellaceae	Hyphomicrobiales	Alphaproteobacteria	yes (genus)		5	4	PCR	Vietnam	Northern Vietnam	Free-ranging animal in urban area	2010-2018
34818863	Anh LTL	Mammalia	Rodentia	Muridae	Berylmys	Berylmys bowersi	Bower's white-toothed rat	Bacteria	Bartonella spp	Bartonella sp.	Bartonella	Bartonellaceae	Hyphomicrobiales	Alphaproteobacteria	yes (genus)		4	2	PCR	Vietnam	Northern Vietnam	Free-ranging animal in urban area	2010-2018
34818863	Anh LTL	Mammalia	Rodentia	Muridae	Niviventer	Niviventer confucianus	White-bellied rat	Bacteria	Bartonella spp	Bartonella sp.	Bartonella	Bartonellaceae	Hyphomicrobiales	Alphaproteobacteria	yes (genus)		1	1	PCR	Vietnam	Northern Vietnam	Free-ranging animal in urban area	2010-2018
34818863	Anh LTL	Mammalia	Rodentia	Muridae	Niviventer	Niviventer fulvescens	White-bellied rat	Bacteria	Bartonella spp	Bartonella sp.	Bartonella	Bartonellaceae	Hyphomicrobiales	Alphaproteobacteria	yes (genus)		13	6	PCR	Vietnam	Northern Vietnam	Free-ranging animal in urban area	2010-2018
34818863	Anh LTL	Mammalia	Rodentia	Muridae	Niviventer	Niviventer lotipes	White-bellied rat	Bacteria	Bartonella spp	Bartonella sp.	Bartonella	Bartonellaceae	Hyphomicrobiales	Alphaproteobacteria	yes (genus)		5	2	PCR	Vietnam	Northern Vietnam	Free-ranging animal in urban area	2010-2018
34818863	Anh LTL	Mammalia	Rodentia	Muridae	Niviventer	Niviventer mekongis	White-bellied rat	Bacteria	Bartonella spp	Bartonella sp.	Bartonella	Bartonellaceae	Hyphomicrobiales	Alphaproteobacteria	yes (genus)		8	2	PCR	Vietnam	Northern Vietnam	Free-ranging animal in urban area	2010-2018
34818863	Anh LTL	Mammalia	Rodentia	Muridae	Rattus	Rattus andamanensis	Rat	Bacteria	Bartonella spp	Bartonella sp.	Bartonella	Bartonellaceae	Hyphomicrobiales	Alphaproteobacteria	yes (genus)		2	1	PCR	Vietnam	Northern Vietnam	Free-ranging animal in urban area	2010-2018
25629779	Loan HK	Mammalia	Rodentia	Muridae	Rattus	Rattus argentiventer	Rat	Bacteria	Bartonella spp	Bartonella sp.	Bartonella	Bartonellaceae	Hyphomicrobiales	Alphaproteobacteria	yes (genus)		88	3	PCR	Vietnam	Mekong Delta	Market	2012-2013
34818863	Anh LTL	Mammalia	Rodentia	Muridae	Rattus	Rattus cf. rattus	Rat	Bacteria	Bartonella spp	Bartonella sp.	Bartonella	Bartonellaceae	Hyphomicrobiales	Alphaproteobacteria	yes (genus)		16	4	PCR	Vietnam	Northern Vietnam	Free-ranging animal in urban area	2010-2018
34818863	Anh LTL	Mammalia	Rodentia	Muridae	Rattus	Rattus nitidus	Rat	Bacteria	Bartonella spp	Bartonella sp.	Bartonella	Bartonellaceae	Hyphomicrobiales	Alphaproteobacteria	yes (genus)		5	2	PCR	Vietnam	Northern Vietnam	Free-ranging animal in urban area	2010-2018
34818863	Anh LTL	Mammalia	Rodentia	Muridae	Rattus	Rattus norvegicus	Rat	Bacteria	Bartonella spp	Bartonella sp.	Bartonella	Bartonellaceae	Hyphomicrobiales	Alphaproteobacteria	yes (genus)		4	2	PCR	Vietnam	Northern Vietnam	Free-ranging animal in urban area	2010-2018
25629779	Loan HK	Mammalia	Rodentia	Muridae	Rattus	Rattus norvegicus	Rat	Bacteria	Bartonella spp	Bartonella sp.	Bartonella	Bartonellaceae	Hyphomicrobiales	Alphaproteobacteria	yes (genus)		18	2	PCR	Vietnam	Mekong Delta	Free-ranging animal in farm	2012-2013
25629779	Loan HK	Mammalia	Rodentia	Muridae	Rattus	Rattus norvegicus	Rat	Bacteria	Bartonella spp	Bartonella sp.	Bartonella	Bartonellaceae	Hyphomicrobiales	Alphaproteobacteria	yes (genus)		9	4	PCR	Vietnam	Mekong Delta	Market	2012-2013
34818863	Anh LTL	Mammalia	Rodentia	Muridae	Rattus	Rattus tanezumi	Rat	Bacteria	Bartonella spp	Bartonella sp.	Bartonella	Bartonellaceae	Hyphomicrobiales	Alphaproteobacteria	yes (genus)		44	13	PCR	Vietnam	Northern Vietnam	Free-ranging animal in urban area	2010-2018
25629779	Loan HK	Mammalia	Rodentia	Muridae	Rattus	Rattus tanezumi	Rat	Bacteria	Bartonella spp	Bartonella sp.	Bartonella	Bartonellaceae	Hyphomicrobiales	Alphaproteobacteria	yes (genus)		19	4	PCR	Vietnam	Mekong Delta	Free-ranging animal in farm	2012-2013
25629779	Loan HK	Mammalia	Rodentia	Muridae	Rattus	Rattus tanezumi	Rat	Bacteria	Bartonella spp	Bartonella sp.	Bartonella	Bartonellaceae	Hyphomicrobiales	Alphaproteobacteria	yes (genus)		33	21	PCR	Vietnam	Mekong Delta	Free-ranging animal in natural habitat	2012-2013
25629779	Loan HK	Mammalia	Rodentia	Muridae	Rattus	Rattus tanezumi	Rat	Bacteria	Bartonella spp	Bartonella sp.	Bartonella	Bartonellaceae	Hyphomicrobiales	Alphaproteobacteria	yes (genus)		9	5	PCR	Vietnam	Mekong Delta	Market	2012-2013
34804471	Nguyen LT	Mammalia	Rodentia	Muridae	NA	NA	Rats	Bacteria	Escherichia coli	Escherichia coli	Escherichia	Enterobacteriaceae	Enterobacterales	Gammaproteobacteria	yes	yes	52	35	ERIC-PCR	Vietnam	Vinh Long Province	Free-ranging animal in farm	2018-2020
25398864	Nhung NT	Mammalia	Rodentia	Muridae	Bandicota	Bandicota indica	Greater bandicoot rat	Bacteria	Escherichia coli	Escherichia coli (antimicrobial resistant)	Escherichia	Enterobacteriaceae	Enterobacterales	Gammaproteobacteria	yes	yes	NA	16	Culture	Vietnam	Dong Thap	Free-ranging animal in farm	2013
25398864	Nhung NT	Mammalia	Rodentia	Muridae	Rattus	Rattus argentiventer	Rat	Bacteria	Escherichia coli	Escherichia coli (antimicrobial resistant)	Escherichia	Enterobacteriaceae	Enterobacterales	Gammaproteobacteria	yes	yes	NA	9	Culture	Vietnam	Dong Thap	Free-ranging animal in farm	2013
25398864	Nhung NT	Mammalia	Rodentia	Muridae	Rattus	Rattus exulans	Rat	Bacteria	Escherichia coli	Escherichia coli (antimicrobial resistant)	Escherichia	Enterobacteriaceae	Enterobacterales	Gammaproteobacteria	yes	yes	NA	5	Culture	Vietnam	Dong Thap	Free-ranging animal in farm	2013
32224554	LE Huy H	Mammalia	Rodentia	Muridae	Rattus	Rattus norvegicus	Rat	Bacteria	antimicrobial-resistant Escherichia coli	Escherichia coli (antimicrobial resistant)	Escherichia	Enterobacteriaceae	Enterobacterales	Gammaproteobacteria	yes	yes	27	9	PCR	Vietnam	Hanoi	Free-ranging animal in urban area	2017-2018
32224554	LE Huy H	Mammalia	Rodentia	Muridae	Rattus	Rattus norvegicus	Rat	Bacteria	antimicrobial-resistant Escherichia coli	Escherichia coli (antimicrobial resistant)	Escherichia	Enterobacteriaceae	Enterobacterales	Gammaproteobacteria	yes	yes	27	14	PCR	Vietnam	Hanoi	Free-ranging animal in urban area	2017-2018
32224554	LE Huy H	Mammalia	Rodentia	Muridae	Rattus	Rattus norvegicus	Rat	Bacteria	antimicrobial-resistant Escherichia coli	Escherichia coli (antimicrobial resistant)	Escherichia	Enterobacteriaceae	Enterobacterales	Gammaproteobacteria	yes	yes	81	35	PCR	Vietnam	Hanoi	Free-ranging animal in market	2017-2018
25398864	Nhung NT	Mammalia	Rodentia	Muridae	Rattus	Rattus norvegicus	Rat	Bacteria	Escherichia coli	Escherichia coli (antimicrobial resistant)	Escherichia	Enterobacteriaceae	Enterobacterales	Gammaproteobacteria	yes	yes	NA	10	Culture	Vietnam	Dong Thap	Free-ranging animal in farm	2013
32224554	LE Huy H	Mammalia	Rodentia	Muridae	Rattus	Rattus rattus	Rat	Bacteria	antimicrobial-resistant Escherichia coli	Escherichia coli (antimicrobial resistant)	Escherichia	Enterobacteriaceae	Enterobacterales	Gammaproteobacteria	yes	yes	5	1	PCR	Vietnam	Hanoi	Free-ranging animal in market	2017-2018
25398864	Nhung NT	Mammalia	Rodentia	Muridae	Rattus	Rattus tanezumi	Rat	Bacteria	Escherichia coli	Escherichia coli (antimicrobial resistant)	Escherichia	Enterobacteriaceae	Enterobacterales	Gammaproteobacteria	yes	yes	NA	19	Culture	Vietnam	Dong Thap	Free-ranging animal in farm	2013
33735490	Koizumi N	Mammalia	Rodentia	Muridae	Rattus	Rattus argentiventer	Rat	Bacteria	Leptospira spp.	Leptospira borgpetersenii	Leptospira	Leptospiraceae	Leptospirales	Spirochaetia	yes	yes	57	3	Culture + PCR	Cambodia	Phnom Penh	Import from other countries	2019
33735490	Koizumi N	Mammalia	Rodentia	Muridae	Rattus	Rattus argentiventer	Rat	Bacteria	Leptospira spp.	Leptospira interrogans	Leptospira	Leptospiraceae	Leptospirales	Spirochaetia	yes	yes	57	18	Culture + PCR	Cambodia	Phnom Penh	Import from other countries	2019
33735490	Koizumi N	Mammalia	Rodentia	Muridae	Rattus	Rattus losea	Rat	Bacteria	Leptospira spp.	Leptospira interrogans	Leptospira	Leptospiraceae	Leptospirales	Spirochaetia	yes	yes	11	7	Culture + PCR	Cambodia	Phnom Penh	Import from other countries	2019
30965020	Koizumi N	Mammalia	Rodentia	Muridae	Rattus	Rattus norvegicus	Rat	Bacteria	Leptospira spp.	Leptospira interrogans	Leptospira	Leptospiraceae	Leptospirales	Spirochaetia	yes	yes	27	1	Culture	Vietnam	Hanoi	Free-ranging animal in urban area	2017-2018
30965020	Koizumi N	Mammalia	Rodentia	Muridae	Rattus	Rattus norvegicus	Rat	Bacteria	Leptospira spp.	Leptospira interrogans	Leptospira	Leptospiraceae	Leptospirales	Spirochaetia	yes	yes	27	3	Culture	Vietnam	Hanoi	Free-ranging animal in urban area	2017-2018
30965020	Koizumi N	Mammalia	Rodentia	Muridae	Rattus	Rattus norvegicus	Rat	Bacteria	Leptospira spp.	Leptospira interrogans	Leptospira	Leptospiraceae	Leptospirales	Spirochaetia	yes	yes	81	13	Culture	Vietnam	Hanoi	Free-ranging animal in market	2017-2018
26296603	Koizumi N	Mammalia	Rodentia	Muridae	Rattus	Rattus norvegicus	Rat	Bacteria	Leptospira spp.	Leptospira interrogans	Leptospira	Leptospiraceae	Leptospirales	Spirochaetia	yes	yes	3	3	multiple-locus variable-number tandem repeat analysis (MLVA)	Vietnam	Unknown	Unknown	1997-2012
23114204	Koma T	Mammalia	Rodentia	Muridae	Rattus	Rattus norvegicus	Rat	Bacteria	Leptospira interrogans	Leptospira interrogans	Leptospira	Leptospiraceae	Leptospirales	Spirochaetia	yes	yes	94	22	ELISA + PCR	Vietnam	Hanoi, Hai Phong	Free-ranging animal in urban area	2011
34818863	Anh LTL	Mammalia	Rodentia	Muridae	Bandicota	Bandicota savilei	Savile's bandicoot rat	Bacteria	Leptospira spp.	Leptospira sp.	Leptospira	Leptospiraceae	Leptospirales	Spirochaetia	yes (genus)	yes	5	1	PCR	Vietnam	Northern Vietnam	Free-ranging animal in urban area	2010-2018
34818863	Anh LTL	Mammalia	Rodentia	Muridae	Berylmys	Berylmys bowersi	Bower's white-toothed rat	Bacteria	Leptospira spp.	Leptospira sp.	Leptospira	Leptospiraceae	Leptospirales	Spirochaetia	yes (genus)	yes	4	2	PCR	Vietnam	Northern Vietnam	Free-ranging animal in urban area	2010-2018
34818863	Anh LTL	Mammalia	Rodentia	Muridae	Niviventer	Niviventer fulvescens	White-bellied rat	Bacteria	Leptospira spp.	Leptospira sp.	Leptospira	Leptospiraceae	Leptospirales	Spirochaetia	yes (genus)	yes	13	1	PCR	Vietnam	Northern Vietnam	Free-ranging animal in urban area	2010-2018
34818863	Anh LTL	Mammalia	Rodentia	Muridae	Rattus	Rattus cf. rattus	Rat	Bacteria	Leptospira spp.	Leptospira sp.	Leptospira	Leptospiraceae	Leptospirales	Spirochaetia	yes (genus)	yes	16	7	PCR	Vietnam	Northern Vietnam	Free-ranging animal in urban area	2010-2018
34818863	Anh LTL	Mammalia	Rodentia	Muridae	Rattus	Rattus nitidus	Rat	Bacteria	Leptospira spp.	Leptospira sp.	Leptospira	Leptospiraceae	Leptospirales	Spirochaetia	yes (genus)	yes	5	1	PCR	Vietnam	Northern Vietnam	Free-ranging animal in urban area	2010-2018
34818863	Anh LTL	Mammalia	Rodentia	Muridae	Rattus	Rattus tanezumi	Rat	Bacteria	Leptospira spp.	Leptospira sp.	Leptospira	Leptospiraceae	Leptospirales	Spirochaetia	yes (genus)	yes	44	11	PCR	Vietnam	Northern Vietnam	Free-ranging animal in urban area	2010-2018
25629781	Loan HK	Mammalia	Rodentia	Muridae	Bandicota	Bandicota indica	Greater bandicoot rat	Bacteria	Leptospira spp.	Leptospira sp. (pathogenic)	Leptospira	Leptospiraceae	Leptospirales	Spirochaetia	yes	yes	44	7	PCR	Vietnam	Mekong Delta	Market	2012-2013
34261382	Nguyen TT	Mammalia	Rodentia	Muridae	NA	NA	Rats	Bacteria	Leptospira spp.	Leptospira sp. (pathogenic)	Leptospira	Leptospiraceae	Leptospirales	Spirochaetia	yes	yes	156	25	microscopic agglutination test (MAT)	Vietnam	Vietnam	Free-ranging animal in urban area	2019
25629781	Loan HK	Mammalia	Rodentia	Muridae	Rattus	Rattus argentiventer	Rat	Bacteria	Leptospira spp.	Leptospira sp. (pathogenic)	Leptospira	Leptospiraceae	Leptospirales	Spirochaetia	yes	yes	88	5	PCR	Vietnam	Mekong Delta	Market	2012-2013
25629781	Loan HK	Mammalia	Rodentia	Muridae	Rattus	Rattus norvegicus	Rat	Bacteria	Leptospira spp.	Leptospira sp. (pathogenic)	Leptospira	Leptospiraceae	Leptospirales	Spirochaetia	yes	yes	20	2	PCR	Vietnam	Mekong Delta	Free-ranging animal in natural habitat	2012-2013
25629781	Loan HK	Mammalia	Rodentia	Muridae	Rattus	Rattus norvegicus	Rat	Bacteria	Leptospira spp.	Leptospira sp. (pathogenic)	Leptospira	Leptospiraceae	Leptospirales	Spirochaetia	yes	yes	9	0	PCR	Vietnam	Mekong Delta	Market	2012-2013
25629781	Loan HK	Mammalia	Rodentia	Muridae	Rattus	Rattus tanezumi	Rat	Bacteria	Leptospira spp.	Leptospira sp. (pathogenic)	Leptospira	Leptospiraceae	Leptospirales	Spirochaetia	yes	yes	52	2	PCR	Vietnam	Mekong Delta	Free-ranging animal in natural habitat	2012-2013
25629781	Loan HK	Mammalia	Rodentia	Muridae	Rattus	Rattus tanezumi	Rat	Bacteria	Leptospira spp.	Leptospira sp. (pathogenic)	Leptospira	Leptospiraceae	Leptospirales	Spirochaetia	yes	yes	9	0	PCR	Vietnam	Mekong Delta	Market	2012-2013
4631507	Kundin WD	Mammalia	Rodentia	Muridae	Leopoldamys	Leopoldamys sabanus	Rat	Bacteria	Rickettsiaceae	Orientia tsutsugamushi	Orientia	Rickettsiaceae	Rickettsiales	Alphaproteobacteria	yes		NA	NA	Smears	Vietnam	Da Nang	Unknown	1967
4631507	Kundin WD	Mammalia	Rodentia	Muridae	Maxomys	Maxomys moi	Rat	Bacteria	Rickettsiaceae	Orientia tsutsugamushi	Orientia	Rickettsiaceae	Rickettsiales	Alphaproteobacteria	yes		NA	NA	Smears	Vietnam	Da Nang	Unknown	1967
32871638	Binh MD	Mammalia	Rodentia	Muridae	Rattus	Rattus argentiventer	Rat	Bacteria	Rickettsiaceae (via chigger mites)	Orientia tsutsugamushi	Orientia	Rickettsiaceae	Rickettsiales	Alphaproteobacteria	yes	yes	90	1	PCR	Vietnam	Bu Gia Map National Park, Binh Phuoc province	Free-ranging animal in natural habitat	2015-2016
26771283	Hotta K	Mammalia	Rodentia	Muridae	Rattus	Rattus norvegicus	Rat	Bacteria	Rickettsiaceae	Orientia tsutsugamushi	Orientia	Rickettsiaceae	Rickettsiales	Alphaproteobacteria	yes	yes	183	5	PCR	Vietnam	Hanoi	Free-ranging animal in urban area	2013-2014
26771283	Hotta K	Mammalia	Rodentia	Muridae	Rattus	Rattus norvegicus	Rat	Bacteria	Rickettsiaceae	Orientia tsutsugamushi	Orientia	Rickettsiaceae	Rickettsiales	Alphaproteobacteria	yes	yes	104	2	PCR	Vietnam	Hanoi	Free-ranging animal in market	2013-2014
32871638	Binh MD	Mammalia	Rodentia	Muridae	Rattus	Rattus norvegicus	Rat	Bacteria	Rickettsiaceae (via chigger mites)	Orientia tsutsugamushi	Orientia	Rickettsiaceae	Rickettsiales	Alphaproteobacteria	yes	yes	143	1	PCR	Vietnam	U Minh Ha National Park, Ca Mau province	Free-ranging animal in natural habitat	2015-2016
4631507	Kundin WD	Mammalia	Rodentia	Muridae	Rattus	Rattus rattus	Rat	Bacteria	Rickettsiaceae	Orientia tsutsugamushi	Orientia	Rickettsiaceae	Rickettsiales	Alphaproteobacteria	yes		NA	NA	Smears	Vietnam	Da Nang	Unknown	1967
34818863	Anh LTL	Mammalia	Rodentia	Muridae	Bandicota	Bandicota savilei	Savile's bandicoot rat	Bacteria	Rickettsiaceae	Rickettsia sp. SFG	Rickettsia	Rickettsiaceae	Rickettsiales	Alphaproteobacteria	yes	yes	5	1	PCR	Vietnam	Northern Vietnam	Free-ranging animal in urban area	2010-2018
34818863	Anh LTL	Mammalia	Rodentia	Muridae	Berylmys	Berylmys bowersi	Bower's white-toothed rat	Bacteria	Rickettsiaceae	Rickettsia sp. SFG	Rickettsia	Rickettsiaceae	Rickettsiales	Alphaproteobacteria	yes	yes	4	1	PCR	Vietnam	Northern Vietnam	Free-ranging animal in urban area	2010-2018
34818863	Anh LTL	Mammalia	Rodentia	Muridae	Leopoldamys	Leopoldamys revertens	Long tail rat	Bacteria	Rickettsiaceae	Rickettsia sp. SFG	Rickettsia	Rickettsiaceae	Rickettsiales	Alphaproteobacteria	yes	yes	3	1	PCR	Vietnam	Northern Vietnam	Free-ranging animal in urban area	2010-2018
34818863	Anh LTL	Mammalia	Rodentia	Muridae	Niviventer	Niviventer fulvescens	White-bellied rat	Bacteria	Rickettsiaceae	Rickettsia sp. SFG	Rickettsia	Rickettsiaceae	Rickettsiales	Alphaproteobacteria	yes	yes	13	3	PCR	Vietnam	Northern Vietnam	Free-ranging animal in urban area	2010-2018
34818863	Anh LTL	Mammalia	Rodentia	Muridae	Niviventer	Niviventer mekongis	White-bellied rat	Bacteria	Rickettsiaceae	Rickettsia sp. SFG	Rickettsia	Rickettsiaceae	Rickettsiales	Alphaproteobacteria	yes	yes	8	1	PCR	Vietnam	Northern Vietnam	Free-ranging animal in urban area	2010-2018
34818863	Anh LTL	Mammalia	Rodentia	Muridae	Rattus	Rattus cf. rattus	Rat	Bacteria	Rickettsiaceae	Rickettsia sp. SFG	Rickettsia	Rickettsiaceae	Rickettsiales	Alphaproteobacteria	yes	yes	16	2	PCR	Vietnam	Northern Vietnam	Free-ranging animal in urban area	2010-2018
34818863	Anh LTL	Mammalia	Rodentia	Muridae	Rattus	Rattus norvegicus	Rat	Bacteria	Rickettsiaceae	Rickettsia sp. SFG	Rickettsia	Rickettsiaceae	Rickettsiales	Alphaproteobacteria	yes	yes	4	1	PCR	Vietnam	Northern Vietnam	Free-ranging animal in urban area	2010-2018
34818863	Anh LTL	Mammalia	Rodentia	Muridae	Rattus	Rattus tanezumi	Rat	Bacteria	Rickettsiaceae	Rickettsia sp. SFG	Rickettsia	Rickettsiaceae	Rickettsiales	Alphaproteobacteria	yes	yes	44	9	PCR	Vietnam	Northern Vietnam	Free-ranging animal in urban area	2010-2018
34818863	Anh LTL	Mammalia	Rodentia	Muridae	Niviventer	Niviventer fulvescens	White-bellied rat	Bacteria	Rickettsiaceae	Rickettsia typhi	Rickettsia	Rickettsiaceae	Rickettsiales	Alphaproteobacteria	yes	yes	13	1	PCR	Vietnam	Northern Vietnam	Free-ranging animal in urban area	2010-2018
34818863	Anh LTL	Mammalia	Rodentia	Muridae	Niviventer	Niviventer mekongis	White-bellied rat	Bacteria	Rickettsiaceae	Rickettsia typhi	Rickettsia	Rickettsiaceae	Rickettsiales	Alphaproteobacteria	yes	yes	8	1	PCR	Vietnam	Northern Vietnam	Free-ranging animal in urban area	2010-2018
34818863	Anh LTL	Mammalia	Rodentia	Muridae	Rattus	Rattus cf. rattus	Rat	Bacteria	Rickettsiaceae	Rickettsia typhi	Rickettsia	Rickettsiaceae	Rickettsiales	Alphaproteobacteria	yes	yes	16	1	PCR	Vietnam	Northern Vietnam	Free-ranging animal in urban area	2010-2018
34818863	Anh LTL	Mammalia	Rodentia	Muridae	Rattus	Rattus tanezumi	Rat	Bacteria	Rickettsiaceae	Rickettsia typhi	Rickettsia	Rickettsiaceae	Rickettsiales	Alphaproteobacteria	yes	yes	44	6	PCR	Vietnam	Northern Vietnam	Free-ranging animal in urban area	2010-2018
35153415	Nguyen TK	Mammalia	Rodentia	Muridae	NA	NA	Rats	Bacteria	Salmonella	Salmonella sp.	Salmonella	Enterobacteriaceae	Enterobacterales	Gammaproteobacteria	yes (genus)	yes	32	5	Culture	Vietnam	Mekong Delta	Free-ranging animal in farm	2017-2020
35099293	Nguyen LKH	Mammalia	Rodentia	Muridae	Rattus	Rattus norvegicus	Rat	Protist	Trypanosoma	Trypanosoma lewisi	Trypanosoma	Trypanosomatidae	Trypanosomatida	Kinetoplastea	yes		11	11	PCR	Vietnam	Hanoi	Free-ranging animal in urban area	2018
35099293	Nguyen LKH	Mammalia	Rodentia	Muridae	Rattus	Rattus norvegicus	Rat	Protist	Trypanosoma	Trypanosoma lewisi	Trypanosoma	Trypanosomatidae	Trypanosomatida	Kinetoplastea	yes		20	16	PCR	Vietnam	Hanoi	Free-ranging animal in urban area	2018
35099293	Nguyen LKH	Mammalia	Rodentia	Muridae	Rattus	Rattus norvegicus	Rat	Protist	Trypanosoma	Trypanosoma lewisi	Trypanosoma	Trypanosomatidae	Trypanosomatida	Kinetoplastea	yes		50	28	PCR	Vietnam	Hanoi	Free-ranging animal in market	2018
35099293	Nguyen LKH	Mammalia	Rodentia	Muridae	Rattus	Rattus rattus	Rat	Protist	Trypanosoma	Trypanosoma lewisi	Trypanosoma	Trypanosomatidae	Trypanosomatida	Kinetoplastea	yes		2	1	PCR	Vietnam	Hanoi	Free-ranging animal in urban area	2018
35099293	Nguyen LKH	Mammalia	Rodentia	Muridae	Rattus	Rattus rattus	Rat	Protist	Trypanosoma	Trypanosoma lewisi	Trypanosoma	Trypanosomatidae	Trypanosomatida	Kinetoplastea	yes		5	2	PCR	Vietnam	Hanoi	Free-ranging animal in market	2018
4973752	Van Peenen PF	Mammalia	Rodentia	Muridae	Rattus	Rattus exulans	Rat	Protist	Trypanosoma	Trypanosoma sp.	Trypanosoma	Trypanosomatidae	Trypanosomatida	Kinetoplastea	no		50	16	Blood smears	Vietnam	Vietnam	Unknown	1966
4973752	Van Peenen PF	Mammalia	Rodentia	Muridae	Rattus	Rattus norvegicus	Rat	Protist	Trypanosoma	Trypanosoma sp.	Trypanosoma	Trypanosomatidae	Trypanosomatida	Kinetoplastea	no		147	25	Blood smears	Vietnam	Vietnam	Unknown	1966
4973752	Van Peenen PF	Mammalia	Rodentia	Muridae	Rattus	Rattus sp.	Rat	Protist	Trypanosoma	Trypanosoma sp.	Trypanosoma	Trypanosomatidae	Trypanosomatida	Kinetoplastea	no		20	2	Blood smears	Vietnam	Vietnam	Unknown	1966
34578290	Lu L	Mammalia	Rodentia	Muridae	Rattus	Rattus sp.	Rat	Virus	Picornaviruses	Aichivirus A	Kobuvirus	Picornaviridae	Picornavirales	Pisoniviricetes	yes		NA	NA	Metagenomics	Vietnam	Dong Thap	Market	2012-2016
XXXXX003	WCS/P2	Mammalia	Rodentia	Muridae	Rattus	Rattus norvegicus	Rat	Virus	Paramyxoviruses	Beilong jeilongvirus	Jeilongvirus	Paramyxoviridae	Mononegavirales	Monjiviricetes	no			2	PCR	Vietnam	Hanoi	Market
XXXXX003	WCS/P2	Mammalia	Rodentia	Muridae	Rattus	Rattus sp.	Rat	Virus	Coronaviruses	China Rattus coronavirus HKU24	Betacoronavirus	Coronaviridae	Nidovirales	Pisoniviricetes	no				PCR	Vietnam	Vietnam	Restaurant
XXXXX003	WCS/P2	Mammalia	Rodentia	Muridae	Rattus	Rattus sp.	Rat	Virus	Coronaviruses	China Rattus coronavirus HKU24	Betacoronavirus	Coronaviridae	Nidovirales	Pisoniviricetes	no				PCR	Vietnam	Vietnam	Market
25629782	Van Cuong N	Mammalia	Rodentia	Muridae	Bandicota	Bandicota indica	Greater bandicoot rat	Virus	Cowpox virus	Cowpox virus	Orthopoxvirus	Poxviridae	Chitovirales	Pokkesviricetes	yes		65	1	indirect fluorescence antibody test (IFAT)	Vietnam	Mekong Delta	Market AND Free-ranging animal in natural habitat	2012-2013
25629782	Van Cuong N	Mammalia	Rodentia	Muridae	Rattus	Rattus tanezumi	Rat	Virus	Cowpox virus	Cowpox virus	Orthopoxvirus	Poxviridae	Chitovirales	Pokkesviricetes	yes		61	2	indirect fluorescence antibody test (IFAT)	Vietnam	Mekong Delta	Market AND Free-ranging animal in natural habitat	2012-2013
XXXXX003	WCS/P2	Mammalia	Rodentia	Muridae	Rattus	Rattus sp.	Rat	Virus	Coronaviruses	Duck-dominant Coronavirus	Unclassified	Coronaviridae	Nidovirales	Pisoniviricetes	yes				PCR	Vietnam	Vietnam	Market
34372549	Kikuchi F	Mammalia	Rodentia	Muridae	Niviventer	Niviventer cf. confucianus	White-bellied rat	Virus	Hantaviruses	Hantaan orthohantavirus	Orthohantavirus	Hantaviridae	Bunyavirales	Ellioviricetes	yes		34	2	PCR	Vietnam	Northern Vietnam	Unknown	2012-2014
XXXXX003	WCS/P2	Mammalia	Rodentia	Muridae	Rattus	Rattus argentiventer	Rat	Virus	Coronaviruses	Longquan Aa mouse coronavirus	Betacoronavirus	Coronaviridae	Nidovirales	Pisoniviricetes	no			12	PCR	Vietnam	Dong Thap	Market
28418192	Berto A	Mammalia	Rodentia	Muridae	Rattus	Rattus argentiventer	Rat	Virus	Coronaviruses	Longquan Aa mouse coronavirus	Betacoronavirus	Coronaviridae	Nidovirales	Pisoniviricetes	no		234	12	PCR	Vietnam	Mekong Delta	Market	2012-2014
XXXXX003	WCS/P2	Mammalia	Rodentia	Muridae	Rattus	Rattus norvegicus	Rat	Virus	Coronaviruses	Longquan Aa mouse coronavirus	Betacoronavirus	Coronaviridae	Nidovirales	Pisoniviricetes	no			1	PCR	Vietnam	Hanoi	Market
XXXXX003	WCS/P2	Mammalia	Rodentia	Muridae	Rattus	Rattus sp.	Rat	Virus	Coronaviruses	Longquan Aa mouse coronavirus	Betacoronavirus	Coronaviridae	Nidovirales	Pisoniviricetes	no				PCR	Vietnam	Vietnam	Restaurant
XXXXX003	WCS/P2	Mammalia	Rodentia	Muridae	Rattus	Rattus tanezumi	Rat	Virus	Coronaviruses	Longquan Aa mouse coronavirus	Betacoronavirus	Coronaviridae	Nidovirales	Pisoniviricetes	no			3	PCR	Vietnam	Hanoi	Market
25629782	Van Cuong N	Mammalia	Rodentia	Muridae	Bandicota	Bandicota indica	Greater bandicoot rat	Virus	lymphocytic choriomeningitis virus [LCMV]	Lymphocytic choriomeningitis mammarenavirus	Mammarenavirus	Arenaviridae	Bunyavirales	Ellioviricetes	yes		65	1	indirect fluorescence antibody test (IFAT)	Vietnam	Mekong Delta	Market AND Free-ranging animal in natural habitat	2012-2013
XXXXX003	WCS/P2	Mammalia	Rodentia	Muridae	Bandicota	Bandicota indica	Greater bandicoot rat	Virus	Coronaviruses	Murine coronavirus	Betacoronavirus	Coronaviridae	Nidovirales	Pisoniviricetes	no				PCR	Vietnam	Vietnam	Market
XXXXX003	WCS/P2	Mammalia	Rodentia	Muridae	Rattus	Rattus argentiventer	Rat	Virus	Coronaviruses	Murine coronavirus	Betacoronavirus	Coronaviridae	Nidovirales	Pisoniviricetes	no				PCR	Vietnam	Vietnam	Market
XXXXX003	WCS/P2	Mammalia	Rodentia	Muridae	Rattus	Rattus exulans	Rat	Virus	Coronaviruses	Murine coronavirus	Betacoronavirus	Coronaviridae	Nidovirales	Pisoniviricetes	no				PCR	Vietnam	Vietnam	Market
XXXXX003	WCS/P2	Mammalia	Rodentia	Muridae	Rattus	Rattus losea	Rat	Virus	Coronaviruses	Murine coronavirus	Betacoronavirus	Coronaviridae	Nidovirales	Pisoniviricetes	no				PCR	Vietnam	Vietnam	Market
XXXXX003	WCS/P2	Mammalia	Rodentia	Muridae	Rattus	Rattus norvegicus	Rat	Virus	Coronaviruses	Murine coronavirus	Betacoronavirus	Coronaviridae	Nidovirales	Pisoniviricetes	no				PCR	Vietnam	Vietnam	Market
XXXXX003	WCS/P2	Mammalia	Rodentia	Muridae	Rattus	Rattus rattus	Rat	Virus	Coronaviruses	Murine coronavirus	Betacoronavirus	Coronaviridae	Nidovirales	Pisoniviricetes	no				PCR	Vietnam	Vietnam	Market
XXXXX003	WCS/P2	Mammalia	Rodentia	Muridae	Rattus	Rattus sp.	Rat	Virus	Coronaviruses	Murine coronavirus	Betacoronavirus	Coronaviridae	Nidovirales	Pisoniviricetes	no				PCR	Vietnam	Vietnam	Restaurant
XXXXX003	WCS/P2	Mammalia	Rodentia	Muridae	Rattus	Rattus sp.	Rat	Virus	Paramyxoviruses	Murine respirovirus	Respirovirus	Paramyxoviridae	Mononegavirales	Monjiviricetes	no				PCR	Vietnam	Vietnam	Market
XXXXX003	WCS/P2	Mammalia	Rodentia	Muridae	Rattus	Rattus sp.	Rat	Virus	Paramyxoviruses	PREDICT_PMV-58	Unclassified	Paramyxoviridae	Mononegavirales	Monjiviricetes	no				PCR	Vietnam	Vietnam	Restaurant
XXXXX003	WCS/P2	Mammalia	Rodentia	Muridae	Rattus	Rattus sp.	Rat	Virus	Rhabdoviruses	PREDICT_RbdV-19	Unclassified	Rhabdoviridae	Mononegavirales	Monjiviricetes	no				PCR	Vietnam	Vietnam	Restaurant
29495551	Van Nguyen D	Mammalia	Rodentia	Muridae	Bandicota	Bandicota indica	Greater bandicoot rat	Virus	hepatitis E related viruses	Rocahepevirus ratti	Rocahepevirus	Hepeviridae	Hepelivirales	Alsuviricetes	no		38	1	PCR	Vietnam	Mekong Delta	Market AND Free-ranging animal in natural habitat	2012-2015
29495551	Van Nguyen D	Mammalia	Rodentia	Muridae	Rattus	Rattus argentiventer	Rat	Virus	hepatitis E related viruses	Rocahepevirus ratti	Rocahepevirus	Hepeviridae	Hepelivirales	Alsuviricetes	no		275	10	PCR	Vietnam	Mekong Delta	Market AND Free-ranging animal in natural habitat	2012-2016
29495551	Van Nguyen D	Mammalia	Rodentia	Muridae	Rattus	Rattus losea	Rat	Virus	hepatitis E related viruses	Rocahepevirus ratti	Rocahepevirus	Hepeviridae	Hepelivirales	Alsuviricetes	no		19	2	PCR	Vietnam	Mekong Delta	Market AND Free-ranging animal in natural habitat	2012-2017
21865442	Li TC	Mammalia	Rodentia	Muridae	Rattus	Rattus norvegicus	Rat	Virus	hepatitis E virus	Rocahepevirus ratti	Rocahepevirus	Hepeviridae	Hepelivirales	Alsuviricetes	no		123	25	Serology	Vietnam	Hanoi, Hai Phong	Free-ranging animal in urban area	2009-2011
23114204	Koma T	Mammalia	Rodentia	Muridae	Rattus	Rattus norvegicus	Rat	Virus	Rat hepatitis E virus	Rocahepevirus ratti	Rocahepevirus	Hepeviridae	Hepelivirales	Alsuviricetes	no		94	21	ELISA + PCR	Vietnam	Hanoi, Hai Phong	Free-ranging animal in urban area	2011
27795461	Obana S	Mammalia	Rodentia	Muridae	Rattus	Rattus norvegicus	Rat	Virus	Rodent-borne hepatitis E virus (HEV-C1)	Rocahepevirus ratti	Rocahepevirus	Hepeviridae	Hepelivirales	Alsuviricetes	no		389	48	ELISA, PCR	Vietnam	Hanoi	Free-ranging animal in urban area	2012-2013
27795461	Obana S	Mammalia	Rodentia	Muridae	Rattus	Rattus norvegicus	Rat	Virus	Rodent-borne hepatitis E virus (HEV-C1)	Rocahepevirus ratti	Rocahepevirus	Hepeviridae	Hepelivirales	Alsuviricetes	no		389	48	ELISA, PCR	Vietnam	Hanoi	Free-ranging animal in market	2012-2013
29495551	Van Nguyen D	Mammalia	Rodentia	Muridae	Rattus	Rattus tanezumi	Rat	Virus	hepatitis E related viruses	Rocahepevirus ratti	Rocahepevirus	Hepeviridae	Hepelivirales	Alsuviricetes	no		17	1	PCR	Vietnam	Mekong Delta	Market AND Free-ranging animal in natural habitat	2012-2019
21865442	Li TC	Mammalia	Rodentia	Muridae	Rattus	Rattus tanezumi	Rat	Virus	hepatitis E virus	Rocahepevirus ratti	Rocahepevirus	Hepeviridae	Hepelivirales	Alsuviricetes	no		16	4	Serology	Vietnam	Hanoi, Hai Phong	Free-ranging animal in urban area	2009-2011
23114204	Koma T	Mammalia	Rodentia	Muridae	Rattus	Rattus tanezumi	Rat	Virus	Rat hepatitis E virus	Rocahepevirus ratti	Rocahepevirus	Hepeviridae	Hepelivirales	Alsuviricetes	no		6	2	ELISA + PCR	Vietnam	Hanoi, Hai Phong	Free-ranging animal in urban area	2011
27795461	Obana S	Mammalia	Rodentia	Muridae	Rattus	Rattus tanezumi	Rat	Virus	Rodent-borne hepatitis E virus (HEV-C1)	Rocahepevirus ratti	Rocahepevirus	Hepeviridae	Hepelivirales	Alsuviricetes	no		46	9	ELISA, PCR	Vietnam	Hanoi	Free-ranging animal in urban area	2012-2013
27795461	Obana S	Mammalia	Rodentia	Muridae	Rattus	Rattus tanezumi	Rat	Virus	Rodent-borne hepatitis E virus (HEV-C1)	Rocahepevirus ratti	Rocahepevirus	Hepeviridae	Hepelivirales	Alsuviricetes	no		46	9	ELISA, PCR	Vietnam	Hanoi	Free-ranging animal in market	2012-2013
XXXXX003	WCS/P2	Mammalia	Rodentia	Muridae	Rattus	Rattus argentiventer	Rat	Virus	Coronaviruses	Rodent coronavirus	Alphacoronavirus	Coronaviridae	Nidovirales	Pisoniviricetes	no				PCR	Vietnam	Vietnam	Market
XXXXX003	WCS/P2	Mammalia	Rodentia	Muridae	Rattus	Rattus exulans	Rat	Virus	Coronaviruses	Rodent coronavirus	Alphacoronavirus	Coronaviridae	Nidovirales	Pisoniviricetes	no				PCR	Vietnam	Vietnam	Market
XXXXX003	WCS/P2	Mammalia	Rodentia	Muridae	Rattus	Rattus losea	Rat	Virus	Coronaviruses	Rodent coronavirus	Alphacoronavirus	Coronaviridae	Nidovirales	Pisoniviricetes	no				PCR	Vietnam	Vietnam	Market
XXXXX003	WCS/P2	Mammalia	Rodentia	Muridae	Rattus	Rattus norvegicus	Rat	Virus	Coronaviruses	Rodent coronavirus	Alphacoronavirus	Coronaviridae	Nidovirales	Pisoniviricetes	no				PCR	Vietnam	Vietnam	Market
XXXXX003	WCS/P2	Mammalia	Rodentia	Muridae	Rattus	Rattus sp.	Rat	Virus	Coronaviruses	Rodent coronavirus	Alphacoronavirus	Coronaviridae	Nidovirales	Pisoniviricetes	no				PCR	Vietnam	Vietnam	Market
32776964	Huong NQ	Mammalia	Rodentia	Muridae	Rattus	Rattus sp.	Rat	Virus	Coronaviruses	Scotophilus bat coronavirus 512	Alphacoronavirus	Coronaviridae	Nidovirales	Pisoniviricetes	no				PCR	Vietnam	Vietnam	Free-ranging animal in farm
32776964	Huong NQ	Mammalia	Rodentia	Muridae	Rattus	Rattus sp.	Rat	Virus	Coronaviruses	Scotophilus bat coronavirus 512	Alphacoronavirus	Coronaviridae	Nidovirales	Pisoniviricetes	no				PCR	Vietnam	Vietnam	Market
25629782	Van Cuong N	Mammalia	Rodentia	Muridae	Rattus	Rattus argentiventer	Rat	Virus	Flaviviruses, hantaviruses	Seoul orthohantavirus	Orthohantavirus	Hantaviridae	Bunyavirales	Ellioviricetes	yes		104	1	RT-PCR	Vietnam	Mekong Delta	Market	2012-2013
19887743	Truong TT	Mammalia	Rodentia	Muridae	Rattus	Rattus norvegicus	Rat	Virus	Hantaviruses	Seoul orthohantavirus	Orthohantavirus	Hantaviridae	Bunyavirales	Ellioviricetes	yes		264	36	ELISA + PCR	Vietnam	Vietnam	Free-ranging animal in urban area	1998-2006
23114204	Koma T	Mammalia	Rodentia	Muridae	Rattus	Rattus norvegicus	Rat	Virus	Seoul virus	Seoul orthohantavirus	Orthohantavirus	Hantaviridae	Bunyavirales	Ellioviricetes	yes		94	14	ELISA + PCR	Vietnam	Hanoi, Hai Phong	Free-ranging animal in urban area	2011
25629782	Van Cuong N	Mammalia	Rodentia	Muridae	Bandicota	Bandicota indica	Greater bandicoot rat	Virus	tick-borne encephalitis virus [TBEV]	Tick-borne encephalitis virus	Flavivirus	Flaviviridae	Amarillovirales	Flasuviricetes	yes		65	12	indirect fluorescence antibody test (IFAT)	Vietnam	Mekong Delta	Market AND Free-ranging animal in natural habitat	2012-2013
25629782	Van Cuong N	Mammalia	Rodentia	Muridae	Rattus	Rattus argentiventer	Rat	Virus	tick-borne encephalitis virus [TBEV]	Tick-borne encephalitis virus	Flavivirus	Flaviviridae	Amarillovirales	Flasuviricetes	yes		104	2	indirect fluorescence antibody test (IFAT)	Vietnam	Mekong Delta	Market AND Free-ranging animal in natural habitat	2012-2013
25629782	Van Cuong N	Mammalia	Rodentia	Muridae	Rattus	Rattus tanezumi	Rat	Virus	tick-borne encephalitis virus [TBEV]	Tick-borne encephalitis virus	Flavivirus	Flaviviridae	Amarillovirales	Flasuviricetes	yes		61	1	indirect fluorescence antibody test (IFAT)	Vietnam	Mekong Delta	Market AND Free-ranging animal in natural habitat	2012-2013
30568804	Phan MVT	Mammalia	Rodentia	Muridae	Rattus	Rattus argentiventer	Rat	Virus	Coronaviruses	Unclassified betacoronavirus	Betacoronavirus	Coronaviridae	Nidovirales	Pisoniviricetes	no		NA	NA	Metagenomics	Vietnam	Mekong Delta	Market AND Free-ranging animal in natural habitat
28418192	Berto A	Mammalia	Rodentia	Muridae	Rattus	Rattus argentiventer	Rat	Virus	Coronaviruses	Unclassified betacoronavirus	Betacoronavirus	Coronaviridae	Nidovirales	Pisoniviricetes	no		234	12	PCR	Vietnam	Mekong Delta	Market	2012-2014
34578290	Lu L	Mammalia	Rodentia	Muridae	Rattus	Bandicota indica	Rat	Virus	Picornaviruses	Unclassified Cardiovirus	Cardiovirus	Picornaviridae	Picornavirales	Pisoniviricetes	no		NA	NA	Metagenomics	Vietnam	Dong Thap	Market	2012-2016
34578290	Lu L	Mammalia	Rodentia	Muridae	Rattus	Rattus argentiventer	Rat	Virus	Picornaviruses	Unclassified Cardiovirus	Cardiovirus	Picornaviridae	Picornavirales	Pisoniviricetes	no		NA	NA	Metagenomics	Vietnam	Dong Thap	Market	2012-2016
34578290	Lu L	Mammalia	Rodentia	Muridae	Rattus	Rattus norvegicus	Rat	Virus	Picornaviruses	Unclassified Cardiovirus	Cardiovirus	Picornaviridae	Picornavirales	Pisoniviricetes	no		NA	NA	Metagenomics	Vietnam	Dong Thap	Market	2012-2016
25629782	Van Cuong N	Mammalia	Rodentia	Muridae	Bandicota	Bandicota indica	Greater bandicoot rat	Virus	Hantaviruses	Unclassified hantavirus	Unclassified	Hantaviridae	Bunyavirales	Ellioviricetes	no		65	10	indirect fluorescence antibody test (IFAT)	Vietnam	Mekong Delta	Market AND Free-ranging animal in natural habitat	2012-2013
25629782	Van Cuong N	Mammalia	Rodentia	Muridae	Rattus	Rattus argentiventer	Rat	Virus	Hantaviruses	Unclassified hantavirus	Unclassified	Hantaviridae	Bunyavirales	Ellioviricetes	no		104	5	indirect fluorescence antibody test (IFAT)	Vietnam	Mekong Delta	Market AND Free-ranging animal in natural habitat	2012-2013
25629782	Van Cuong N	Mammalia	Rodentia	Muridae	Rattus	Rattus norvegicus	Rat	Virus	Hantaviruses	Unclassified hantavirus	Unclassified	Hantaviridae	Bunyavirales	Ellioviricetes	no		29	3	indirect fluorescence antibody test (IFAT)	Vietnam	Mekong Delta	Market AND Free-ranging animal in natural habitat	2012-2013
22673720	Luan VD	Mammalia	Rodentia	Muridae	Rattus	Rattus norvegicus	Rat	Virus	Hantaviruses	Unclassified hantavirus	Unclassified	Hantaviridae	Bunyavirales	Ellioviricetes	no		179	30	Serology + PCR	Vietnam	Dong Nai , HCMC	Free-ranging animal in urban area	2006-2008
19887743	Truong TT	Mammalia	Rodentia	Muridae	Rattus	Rattus rattus	Rat	Virus	Hantaviruses	Unclassified hantavirus	Unclassified	Hantaviridae	Bunyavirales	Ellioviricetes	no		46	1	ELISA + PCR	Vietnam	Vietnam	Free-ranging animal in urban area	1998-2006
25629782	Van Cuong N	Mammalia	Rodentia	Muridae	Rattus	Rattus tanezumi	Rat	Virus	Hantaviruses	Unclassified hantavirus	Unclassified	Hantaviridae	Bunyavirales	Ellioviricetes	no		61	1	indirect fluorescence antibody test (IFAT)	Vietnam	Mekong Delta	Market AND Free-ranging animal in natural habitat	2012-2013
29495551	Van Nguyen D	Mammalia	Rodentia	Muridae	Rattus	Rattus argentiventer	Rat	Virus	Hepaciviruses	Unclassified hepacivirus	Hepacivirus	Flaviviridae	Amarillovirales	Flasuviricetes	no		275	2	PCR	Vietnam	Mekong Delta	Market AND Free-ranging animal in natural habitat	2012-2016
29495551	Van Nguyen D	Mammalia	Rodentia	Muridae	Rattus	Rattus losea	Rat	Virus	Hepaciviruses	Unclassified hepacivirus	Hepacivirus	Flaviviridae	Amarillovirales	Flasuviricetes	no		19	1	PCR	Vietnam	Mekong Delta	Market AND Free-ranging animal in natural habitat	2012-2017
34578290	Lu L	Mammalia	Rodentia	Muridae	Rattus	Bandicota indica	Rat	Virus	Picornaviruses	Unclassified Hunnivirus	Hunnivirus	Picornaviridae	Picornavirales	Pisoniviricetes	no		NA	NA	Metagenomics	Vietnam	Dong Thap	Market	2012-2016
34578290	Lu L	Mammalia	Rodentia	Muridae	Rattus	Rattus argentiventer	Rat	Virus	Picornaviruses	Unclassified Hunnivirus	Hunnivirus	Picornaviridae	Picornavirales	Pisoniviricetes	no		NA	NA	Metagenomics	Vietnam	Dong Thap	Market	2012-2016
34578290	Lu L	Mammalia	Rodentia	Muridae	Rattus	Rattus losea	Rat	Virus	Picornaviruses	Unclassified Hunnivirus	Hunnivirus	Picornaviridae	Picornavirales	Pisoniviricetes	no		NA	NA	Metagenomics	Vietnam	Dong Thap	Market	2012-2016
34578290	Lu L	Mammalia	Rodentia	Muridae	Rattus	Rattus tanezumi	Rat	Virus	Picornaviruses	Unclassified Hunnivirus	Hunnivirus	Picornaviridae	Picornavirales	Pisoniviricetes	no		NA	NA	Metagenomics	Vietnam	Dong Thap	Market	2012-2016
29449965	Lu L	Mammalia	Rodentia	Muridae	Bandicota	Bandicota indica	Greater bandicoot rat	Virus	Kobuviruses	Unclassified Kobuvirus	Kobuvirus	Picornaviridae	Picornavirales	Pisoniviricetes	no			10	Illumina deep sequencing	Vietnam	Don Thap, Dak Lak	Market AND Free-ranging animal in natural habitat	2013-2014
29449965	Lu L	Mammalia	Rodentia	Muridae	Rattus	Rattus argentiventer	Rat	Virus	Kobuviruses	Unclassified Kobuvirus	Kobuvirus	Picornaviridae	Picornavirales	Pisoniviricetes	no			21	Illumina deep sequencing	Vietnam	Don Thap, Dak Lak	Market AND Free-ranging animal in natural habitat	2013-2014
29449965	Lu L	Mammalia	Rodentia	Muridae	Rattus	Rattus exulans	Rat	Virus	Kobuviruses	Unclassified Kobuvirus	Kobuvirus	Picornaviridae	Picornavirales	Pisoniviricetes	no			2	Illumina deep sequencing	Vietnam	Don Thap, Dak Lak	Market AND Free-ranging animal in natural habitat	2013-2014
29449965	Lu L	Mammalia	Rodentia	Muridae	Rattus	Rattus losea	Rat	Virus	Kobuviruses	Unclassified Kobuvirus	Kobuvirus	Picornaviridae	Picornavirales	Pisoniviricetes	no			1	Illumina deep sequencing	Vietnam	Don Thap, Dak Lak	Market AND Free-ranging animal in natural habitat	2013-2014
29449965	Lu L	Mammalia	Rodentia	Muridae	Rattus	Rattus norvegicus	Rat	Virus	Kobuviruses	Unclassified Kobuvirus	Kobuvirus	Picornaviridae	Picornavirales	Pisoniviricetes	no			11	Illumina deep sequencing	Vietnam	Don Thap, Dak Lak	Market AND Free-ranging animal in natural habitat	2013-2014
29449965	Lu L	Mammalia	Rodentia	Muridae	Rattus	Rattus tanezumi	Rat	Virus	Kobuviruses	Unclassified Kobuvirus	Kobuvirus	Picornaviridae	Picornavirales	Pisoniviricetes	no			9	Illumina deep sequencing	Vietnam	Don Thap, Dak Lak	Market AND Free-ranging animal in natural habitat	2013-2014
34578290	Lu L	Mammalia	Rodentia	Muridae	Rattus	Rattus argentiventer	Rat	Virus	Picornaviruses	Unclassified Mosavirus	Mosavirus	Picornaviridae	Picornavirales	Pisoniviricetes	no		NA	NA	Metagenomics	Vietnam	Dong Thap	Market	2012-2016
34578290	Lu L	Mammalia	Rodentia	Muridae	Rattus	Rattus argentiventer	Rat	Virus	Picornaviruses	Unclassified Mupivirus	Mupivirus	Picornaviridae	Picornavirales	Pisoniviricetes	no		NA	NA	Metagenomics	Vietnam	Dong Thap	Market	2012-2016
34578290	Lu L	Mammalia	Rodentia	Muridae	Rattus	Rattus losea	Rat	Virus	Picornaviruses	Unclassified Mupivirus	Mupivirus	Picornaviridae	Picornavirales	Pisoniviricetes	no		NA	NA	Metagenomics	Vietnam	Dong Thap	Market	2012-2016
34578290	Lu L	Mammalia	Rodentia	Muridae	Rattus	Rattus sp.	Rat	Virus	Picornaviruses	Unclassified Parabovirus	Parabovirus	Picornaviridae	Picornavirales	Pisoniviricetes	no		NA	NA	Metagenomics	Vietnam	Dong Thap	Market	2012-2016
34578290	Lu L	Mammalia	Rodentia	Muridae	Rattus	Rattus argentiventer	Rat	Virus	Picornaviruses	Unclassified Parechovirus	Parechovirus	Picornaviridae	Picornavirales	Pisoniviricetes	no		NA	NA	Metagenomics	Vietnam	Dong Thap	Market	2012-2016
28948041	Oude Munnink BB	Mammalia	Rodentia	Muridae	Rattus	Rattus argentiventer	Rat	Virus	Posa and Posa-like viruses (PPLV)	Unclassified posa-like virus	Unclassified	Unclassified	Unclassified	Unclassified	no		45	9	Illumina deep sequencing	Vietnam	Dong Thap	Market AND Free-ranging animal in natural habitat
34578290	Lu L	Mammalia	Rodentia	Muridae	Rattus	Rattus sp.	Rat	Virus	Picornaviruses	Unclassified Rabovirus	Rabovirus	Picornaviridae	Picornavirales	Pisoniviricetes	no		NA	NA	Metagenomics	Vietnam	Dong Thap	Market	2012-2016
34578290	Lu L	Mammalia	Rodentia	Muridae	Rattus	Rattus sp.	Rat	Virus	Picornaviruses	Unclassified Rosavirus	Rosavirus	Picornaviridae	Picornavirales	Pisoniviricetes	no		NA	NA	Metagenomics	Vietnam	Dong Thap	Market	2012-2016
4973752	Van Peenen PF	Mammalia	Carnivora	Mustelidae	Melogale	Melogale personata	Burmese ferret-badger	Protist	Piroplasms	NA	NA	NA	Piroplasmida	Aconoidasida	no		8	7	Blood smears	Vietnam	Vietnam	Unknown	1966
32776964	Huong NQ	Mammalia	Chiroptera	NA	NA	NA	Microbats	Virus	Coronaviruses	PREDICT_CoV-17	Betacoronavirus	Coronaviridae	Nidovirales	Pisoniviricetes	no				PCR	Vietnam	Vietnam	Bat guano farm and guano collection
32776964	Huong NQ	Mammalia	Chiroptera	NA	NA	NA	Microbats	Virus	Coronaviruses	PREDICT_CoV-35	Alphacoronavirus	Coronaviridae	Nidovirales	Pisoniviricetes	no				PCR	Vietnam	Vietnam	Bat guano farm and guano collection
XXXXX004	DDL	Mammalia	Chiroptera	NA	NA	NA	Microbats	Virus	Coronaviruses	PREDICT_CoV-47	Alphacoronavirus	Coronaviridae	Nidovirales	Pisoniviricetes	no				PCR	Vietnam	Vietnam	Bat guano farm and guano collection
XXXXX004	DDL	Mammalia	Chiroptera	NA	NA	NA	Microbats	Virus	Coronaviruses	PREDICT_CoV-99	Betacoronavirus	Coronaviridae	Nidovirales	Pisoniviricetes	no				PCR	Vietnam	Vietnam	Bat guano farm and guano collection
XXXXX004	DDL	Mammalia	Chiroptera	NA	NA	NA	Microbats	Virus	Paramyxoviruses	PREDICT_PMV-63	Morbillivirus	Paramyxoviridae	Mononegavirales	Monjiviricetes	no				PCR	Vietnam	Vietnam	Bat guano farm and guano collection
32776964	Huong NQ	Mammalia	Chiroptera	NA	NA	NA	Microbats	Virus	Coronaviruses	Scotophilus bat coronavirus 512	Alphacoronavirus	Coronaviridae	Nidovirales	Pisoniviricetes	no				PCR	Vietnam	Vietnam	Bat guano farm and guano collection
26079810	Anh PH	Mammalia	Chiroptera	Pteropodidae	Megaerops	Megaerops niphanae	Ratanaworabhan's fruit bat	Bacteria	Bartonella spp	Bartonella sp.	Bartonella	Bartonellaceae	Hyphomicrobiales	Alphaproteobacteria	yes (genus)		2	1	PCR	Vietnam	Dong Nai province	Free-ranging animal in natural habitat	2013
24377728	Nguyen AT	Mammalia	Chiroptera	Pteropodidae	Eonycteris	Eonycteris spelaea	Cave nectar bat	Virus	EBLV-1, European bat lyssavirus-1	European bat 1 lyssavirus	Lyssavirus	Rhabdoviridae	Mononegavirales	Monjiviricetes	yes	yes	9	1	direct fluorescence antibody test	Vietnam	Northern Vietnam	Free-ranging animal in natural habitat	2011
24377728	Nguyen AT	Mammalia	Chiroptera	Pteropodidae	Eonycteris	Eonycteris spelaea	Cave nectar bat	Virus	RABV, rabies virus CVS 11	Lyssavirus rabies	Lyssavirus	Rhabdoviridae	Mononegavirales	Monjiviricetes	yes	yes	9	3	direct fluorescence antibody test	Vietnam	Northern Vietnam	Free-ranging animal in natural habitat	2011
22377109	Hasebe F	Mammalia	Chiroptera	Pteropodidae	Cynopterus	Cynopterus sphinx	Greater short-nosed fruit bat	Virus	Nipah virus	Nipah henipavirus	Henipavirus	Paramyxoviridae	Mononegavirales	Monjiviricetes	yes		109	3	ELISA	Vietnam	Vietnam	Unknown	2007-2008
22377109	Hasebe F	Mammalia	Chiroptera	Pteropodidae	Rousettus	Rousettus leschenaulti	Old World fruit bats	Virus	Nipah virus	Nipah henipavirus	Henipavirus	Paramyxoviridae	Mononegavirales	Monjiviricetes	yes		74	31	ELISA	Vietnam	Vietnam	Unknown	2007-2008
32776964	Huong NQ	Mammalia	Chiroptera	Pteropodidae	Pteropus	Pteropus sp.	Large fruit bat	Virus	Coronaviruses	PREDICT_CoV-17	Betacoronavirus	Coronaviridae	Nidovirales	Pisoniviricetes	no				PCR	Vietnam	Vietnam	Free-ranging animal in urban area
32776964	Huong NQ	Mammalia	Chiroptera	Pteropodidae	Pteropus	Pteropus sp.	Large fruit bat	Virus	Coronaviruses	PREDICT_CoV-35	Alphacoronavirus	Coronaviridae	Nidovirales	Pisoniviricetes	no				PCR	Vietnam	Vietnam	Free-ranging animal in urban area
32669329	Inagaki T	Mammalia	Chiroptera	Pteropodidae	Pteropus	Pteropus lylei	Large fruit bat	Virus	Viruses	Pteropus lylei-associated alphaherpesvirus	Unclassified	Herpesviridae	Herpesvirales	Herviviricetes	no		216	3	Vero cells	Vietnam	Mahutup pagoda, Soc Trang	Free-ranging animal in urban area	2012-2013
26079810	Anh PH	Mammalia	Chiroptera	Rhinolophidae	Rhinolophus	Rhinolophus acuminatus	Horseshoe bat	Bacteria	Bartonella spp	Bartonella sp.	Bartonella	Bartonellaceae	Hyphomicrobiales	Alphaproteobacteria	yes (genus)		17	9	PCR	Vietnam	Dong Nai province	Free-ranging animal in natural habitat	2013
26079810	Anh PH	Mammalia	Chiroptera	Rhinolophidae	Rhinolophus	Rhinolophus chaseli	Horseshoe bat	Bacteria	Bartonella spp	Bartonella sp.	Bartonella	Bartonellaceae	Hyphomicrobiales	Alphaproteobacteria	yes (genus)		5	2	PCR	Vietnam	Dong Nai province	Free-ranging animal in natural habitat	2013
26079810	Anh PH	Mammalia	Chiroptera	Rhinolophidae	Rhinolophus	Rhinolophus sinicus	Horseshoe bat	Bacteria	Bartonella spp	Bartonella sp.	Bartonella	Bartonellaceae	Hyphomicrobiales	Alphaproteobacteria	yes (genus)		7	2	PCR	Vietnam	Dong Nai province	Free-ranging animal in natural habitat	2013
24377728	Nguyen AT	Mammalia	Chiroptera	Rhinolophidae	Rhinolophus	Rhinolophus cf. microglobosus	Horseshoe bat	Virus	EBLV-1, European bat lyssavirus-1	European bat 1 lyssavirus	Lyssavirus	Rhabdoviridae	Mononegavirales	Monjiviricetes	yes	yes	34	2	direct fluorescence antibody test	Vietnam	Northern Vietnam	Free-ranging animal in natural habitat	2011
24377728	Nguyen AT	Mammalia	Chiroptera	Rhinolophidae	Rhinolophus	Rhinolophus macrotis	Horseshoe bat	Virus	EBLV-1, European bat lyssavirus-1	European bat 1 lyssavirus	Lyssavirus	Rhabdoviridae	Mononegavirales	Monjiviricetes	yes	yes	20	1	direct fluorescence antibody test	Vietnam	Northern Vietnam	Free-ranging animal in natural habitat	2011
24377728	Nguyen AT	Mammalia	Chiroptera	Rhinolophidae	Rhinolophus	Rhinolophus pusillus	Horseshoe bat	Virus	EBLV-1, European bat lyssavirus-1	European bat 1 lyssavirus	Lyssavirus	Rhabdoviridae	Mononegavirales	Monjiviricetes	yes	yes	19	2	direct fluorescence antibody test	Vietnam	Northern Vietnam	Free-ranging animal in natural habitat	2011
24377728	Nguyen AT	Mammalia	Chiroptera	Rhinolophidae	Rhinolophus	Rhinolophus cf. microglobosus	Horseshoe bat	Virus	DUVV, Duvenhage virus	Lyssavirus duvenhage	Lyssavirus	Rhabdoviridae	Mononegavirales	Monjiviricetes	yes	yes	34	1	direct fluorescence antibody test	Vietnam	Northern Vietnam	Free-ranging animal in natural habitat	2011
24377728	Nguyen AT	Mammalia	Chiroptera	Rhinolophidae	Rhinolophus	Rhinolophus macrotis	Horseshoe bat	Virus	DUVV, Duvenhage virus	Lyssavirus duvenhage	Lyssavirus	Rhabdoviridae	Mononegavirales	Monjiviricetes	yes	yes	20	3	direct fluorescence antibody test	Vietnam	Northern Vietnam	Free-ranging animal in natural habitat	2011
24377728	Nguyen AT	Mammalia	Chiroptera	Rhinolophidae	Rhinolophus	Rhinolophus pusillus	Horseshoe bat	Virus	DUVV, Duvenhage virus	Lyssavirus duvenhage	Lyssavirus	Rhabdoviridae	Mononegavirales	Monjiviricetes	yes	yes	19	1	direct fluorescence antibody test	Vietnam	Northern Vietnam	Free-ranging animal in natural habitat	2011
34818863	Anh LTL	Mammalia	Rodentia	Sciuridae	Callosciurus	Callosciurus inornatus	Inornate squirrel	Bacteria	Bartonella spp	Bartonella sp.	Bartonella	Bartonellaceae	Hyphomicrobiales	Alphaproteobacteria	yes (genus)		3	2	PCR	Vietnam	Northern Vietnam	Free-ranging animal in urban area	2010-2018
34818863	Anh LTL	Mammalia	Rodentia	Sciuridae	Callosciurus	Callosciurus erythraeus	Pallas's squirrel	Bacteria	Leptospira spp.	Leptospira sp.	Leptospira	Leptospiraceae	Leptospirales	Spirochaetia	yes (genus)	yes	4	1	PCR	Vietnam	Northern Vietnam	Free-ranging animal in urban area	2010-2018
34818863	Anh LTL	Mammalia	Rodentia	Sciuridae	Callosciurus	Callosciurus inornatus	Inornate squirrel	Bacteria	Rickettsiaceae	Rickettsia sp. SFG	Rickettsia	Rickettsiaceae	Rickettsiales	Alphaproteobacteria	yes	yes	3	2	PCR	Vietnam	Northern Vietnam	Free-ranging animal in urban area	2010-2018
34818863	Anh LTL	Mammalia	Rodentia	Sciuridae	Dremomys	Dremomys rufigenis	Asian red-cheeked squirrel	Bacteria	Rickettsiaceae	Rickettsia sp. SFG	Rickettsia	Rickettsiaceae	Rickettsiales	Alphaproteobacteria	yes	yes	3	1	PCR	Vietnam	Northern Vietnam	Free-ranging animal in urban area	2010-2018
34818863	Anh LTL	Mammalia	Rodentia	Sciuridae	Hylopetes	Hylopetes sp.	Flying squirrel	Bacteria	Rickettsiaceae	Rickettsia sp. SFG	Rickettsia	Rickettsiaceae	Rickettsiales	Alphaproteobacteria	yes	yes	1	1	PCR	Vietnam	Northern Vietnam	Free-ranging animal in urban area	2010-2018
34818863	Anh LTL	Mammalia	Rodentia	Sciuridae	Petaurista	Petaurista alborufus	Red and white giant flying squirrel	Bacteria	Rickettsiaceae	Rickettsia sp. SFG	Rickettsia	Rickettsiaceae	Rickettsiales	Alphaproteobacteria	yes	yes	2	1	PCR	Vietnam	Northern Vietnam	Free-ranging animal in urban area	2010-2018
4973752	Van Peenen PF	Mammalia	Rodentia	Sciuridae	Callosciurus	Callosciurus erythraeus	Pallas's squirrel	Protist	Hepatocystis	Hepatocystis sp.	Hepatocystis	Plasmodiidae	Haemospororida	Aconoidasida	no		11	8	Blood smears	Vietnam	Quang Nam province	Free-ranging animal in natural habitat	1966
XXXXX003	WCS/P2	Mammalia	Rodentia	Sciuridae	Ratufa	Ratufa bicolor	Rat	Virus	Coronaviruses	Murine coronavirus	Betacoronavirus	Coronaviridae	Nidovirales	Pisoniviricetes	no				PCR	Vietnam	Vietnam	Zoo and recreational park
25398864	Nhung NT	Mammalia	Eulipotyphla	Soricidae	Suncus	Suncus murinus	Asian house shrew	Bacteria	Escherichia coli	Escherichia coli (antimicrobial resistant)	Escherichia	Enterobacteriaceae	Enterobacterales	Gammaproteobacteria	yes	yes	NA	7	Culture	Vietnam	Dong Thap	Free-ranging animal in farm	2013
30353232	Mafie E	Mammalia	Eulipotyphla	Soricidae	Crocidura	Crocidura dracula	Shrew	Protist	Trypanosoma	Trypanosoma sapaensis	Trypanosoma	Trypanosomatidae	Trypanosomatida	Kinetoplastea	no		1	1	PCR	Vietnam	Lào Cai Province	Free-ranging animal in natural habitat	2003
18217572	Song JW	Mammalia	Eulipotyphla	Soricidae	Anourosorex	Anourosorex squamipes	Chinese mole shrews	Virus	Hantaviruses	Cao Bang orthohantavirus	Orthohantavirus	Hantaviridae	Bunyavirales	Ellioviricetes	no		3	3	PCR tissue samples	Vietnam	Thanh Cong commune, Nguyen Binh District, Cao Bang Province	Free-ranging animal in natural habitat	2006
22673720	Luan VD	Mammalia	Eulipotyphla	Soricidae	Suncus	Suncus murinus	Asian house shrew	Virus	Hantaviruses	Unclassified hantavirus	Unclassified	Hantaviridae	Bunyavirales	Ellioviricetes	no		245	32	Serology + PCR	Vietnam	Vietnam	Unknown	2006-2008
32776964	Huong NQ	Mammalia	Rodentia	Spalacidae	Rhizomys	Rhizomys pruinosus	Bamboo rat	Virus	Coronaviruses	Avian coronavirus	Gammacoronavirus	Coronaviridae	Nidovirales	Pisoniviricetes	no				PCR	Vietnam	Vietnam	Wildlife farm
XXXXX003	WCS/P2	Mammalia	Rodentia	Spalacidae	Rhizomys	Rhizomys sp.	Bamboo rat	Virus	Influenza	Influenza A virus	Alphainfluenzavirus	Orthomyxoviridae	Articulavirales	Insthoviricetes	yes	yes			PCR	Vietnam	Vietnam	Restaurant
XXXXX003	WCS/P2	Mammalia	Rodentia	Spalacidae	Rhizomys	Rhizomys pruinosus	Bamboo rat	Virus	Coronaviruses	Longquan Aa mouse coronavirus	Betacoronavirus	Coronaviridae	Nidovirales	Pisoniviricetes	no			1	PCR	Vietnam	Dong Nai	Wildlife farm
XXXXX003	WCS/P2	Mammalia	Rodentia	Spalacidae	Rhizomys	Rhizomys pruinosus	Bamboo rat	Virus	Coronaviruses	Murine coronavirus	Betacoronavirus	Coronaviridae	Nidovirales	Pisoniviricetes	no				PCR	Vietnam	Vietnam	Wildlife farm
XXXXX003	WCS/P2	Mammalia	Rodentia	Spalacidae	Rhizomys	Rhizomys pruinosus	Bamboo rat	Virus	Rhabdoviruses	PREDICT_RbdV-16	Unclassified	Rhabdoviridae	Mononegavirales	Monjiviricetes	no				PCR	Vietnam	Vietnam	Restaurant
XXXXX003	WCS/P2	Mammalia	Rodentia	Spalacidae	Rhizomys	Rhizomys pruinosus	Bamboo rat	Virus	Rhabdoviruses	PREDICT_RbdV-17	Unclassified	Rhabdoviridae	Mononegavirales	Monjiviricetes	no				PCR	Vietnam	Vietnam	Restaurant
XXXXX003	WCS/P2	Mammalia	Rodentia	Spalacidae	Rhizomys	Rhizomys pruinosus	Bamboo rat	Virus	Rhabdoviruses	PREDICT_RbdV-18	Unclassified	Rhabdoviridae	Mononegavirales	Monjiviricetes	no				PCR	Vietnam	Vietnam	Restaurant
32776964	Huong NQ	Mammalia	Rodentia	Spalacidae	Rhizomys	Rhizomys pruinosus	Bamboo rat	Virus	Coronaviruses	Scotophilus bat coronavirus 512	Alphacoronavirus	Coronaviridae	Nidovirales	Pisoniviricetes	no				PCR	Vietnam	Vietnam	Wildlife farm
29449965	Lu L	Mammalia	Rodentia	Spalacidae	Rhizomys	Rhizomys pruinosus	Bamboo rat	Virus	Kobuviruses	Unclassified bamboo rat kobuvirus	Kobuvirus	Picornaviridae	Picornavirales	Pisoniviricetes	no		32	23	Illumina deep sequencing	Vietnam	Dak Lak province	Wildlife farm	2014
29495551	Van Nguyen D	Mammalia	Rodentia	Spalacidae	Rhizomys	Rhizomys pruinosus	Bamboo rat	Virus	Hepaciviruses	Unclassified hepacivirus	Hepacivirus	Flaviviridae	Amarillovirales	Flasuviricetes	no		82	35	PCR	Vietnam	Dak Lak	Wildlife farm	2014-2015
24360291	Thi NV	Mammalia	Artiodactyla	Suidae	Sus	Sus scrofa	Wild boar	Animalia (parasite)	Trichinella sp.	Trichinella spiralis	Trichinella	Trichinellidae	Trichocephalida	Enoplea	yes		62	2	Magnetic stirrer artificial digestion + PCR	Vietnam	Son La province	Free-ranging animal in natural habitat	2010-2013
12682151	Parola P	Mammalia	Artiodactyla	Suidae	Sus	Sus scrofa	Wild boar	Bacteria	Rickettsiaceae (via ticks)	Ehrlichia sp.	Ehrlichia	Ehrlichiaceae	Rickettsiales	Alphaproteobacteria	yes (genus)		23	2	PCR	Vietnam	Bao Loc, Lam Dong Province	Unknown
33351995	Denstedt E	Mammalia	Artiodactyla	Suidae	Sus	Sus scrofa	Wild boar	Virus	African Swine Fever virus	African Swine Fever virus	Asfivirus	Asfarviridae	Asfuvirales	Pokkesviricetes	no		3	2	PCR	Vietnam	Dong Nai province	Free-ranging animal in natural habitat	2019
4631507	Kundin WD	Mammalia	Scandentia	Tupaiidae	Tupaia	Tupaia glis	Common treeshrew	Bacteria	Rickettsiaceae	Orientia tsutsugamushi	Orientia	Rickettsiaceae	Rickettsiales	Alphaproteobacteria	yes		NA	NA	Smears	Vietnam	Da Nang	Unknown	1967
35239687	Kalogeropoulu SK	Mammalia	Carnivora	Ursidae	Ursus	Ursus thibetanus	Asian black bear	Bacteria	Bacteria	Acinetobacter sp.	Acinetobacter	Moraxellaceae	Pseudomonadales	Gammaproteobacteria	yes (genus)		59	1	Culture	Vietnam	Ninh Binh	Wildlife rescue center and sanctuary
35239687	Kalogeropoulu SK	Mammalia	Carnivora	Ursidae	Ursus	Ursus thibetanus	Asian black bear	Bacteria	Bacteria	Enterococcus faecalis	Enterococcus	Enterococcaceae	Lactobacillales	Bacilli	yes		59	12	Culture	Vietnam	Ninh Binh	Wildlife rescue center and sanctuary
35239687	Kalogeropoulu SK	Mammalia	Carnivora	Ursidae	Ursus	Ursus thibetanus	Asian black bear	Bacteria	Bacteria	Escherichia coli	Escherichia	Enterobacteriaceae	Enterobacterales	Gammaproteobacteria	yes	yes	59	6	Culture	Vietnam	Ninh Binh	Wildlife rescue center and sanctuary
35239687	Kalogeropoulu SK	Mammalia	Carnivora	Ursidae	Ursus	Ursus thibetanus	Asian black bear	Bacteria	Bacteria	Klebsiella pneumoniae	Klebsiella	Enterobacteriaceae	Enterobacterales	Gammaproteobacteria	yes		59	1	Culture	Vietnam	Ninh Binh	Wildlife rescue center and sanctuary
35239687	Kalogeropoulu SK	Mammalia	Carnivora	Ursidae	Ursus	Ursus thibetanus	Asian black bear	Bacteria	Bacteria	Pseudomonas aeruginosa	Pseudomonas	Pseudomonadaceae	Pseudomonadales	Gammaproteobacteria	yes		59	3	Culture	Vietnam	Ninh Binh	Wildlife rescue center and sanctuary
35239687	Kalogeropoulu SK	Mammalia	Carnivora	Ursidae	Ursus	Ursus thibetanus	Asian black bear	Bacteria	Bacteria	Staphylococcus sp.	Staphylococcus	Staphylococcaceae	Bacillales	Bacilli	yes (genus)		59	1	Culture	Vietnam	Ninh Binh	Wildlife rescue center and sanctuary
35239687	Kalogeropoulu SK	Mammalia	Carnivora	Ursidae	Ursus	Ursus thibetanus	Asian black bear	Bacteria	Bacteria	Streptococcus sp.	Streptococcus	Staphylococcaceae	Bacillales	Bacilli	yes (genus)		59	6	Culture	Vietnam	Ninh Binh	Wildlife rescue center and sanctuary
XXXXX003	WCS/P2	Mammalia	Carnivora	Ursidae	Ursus	Ursus thibetanus	Asian black bear	Virus	Herpesviruses	PREDICT_HV-20	Unclassified	Herpesviridae	Herpesvirales	Herviviricetes	no				PCR	Vietnam	Vietnam	Confiscation from illegal trade
30670048	Hornok S	Mammalia	Chiroptera	Vespertilionidae	Pipistrellus	Pipistrellus abramus	Pipistrelle	Bacteria	Bacteria	Rickettsia sp.	Rickettsia	Rickettsiaceae	Rickettsiales	Alphaproteobacteria	yes (genus)		NA	1	PCR	Vietnam	Vietnam	Unknown	NA
24377728	Nguyen AT	Mammalia	Chiroptera	Vespertilionidae	Hypsugo	Hypsugo sp.	Pipistrelle	Virus	EBLV-1, European bat lyssavirus-1	European bat 1 lyssavirus	Lyssavirus	Rhabdoviridae	Mononegavirales	Monjiviricetes	yes	yes	27	5	direct fluorescence antibody test	Vietnam	Northern Vietnam	Free-ranging animal in natural habitat	2011
24377728	Nguyen AT	Mammalia	Chiroptera	Vespertilionidae	Ia	Ia io	Great evening bat	Virus	EBLV-1, European bat lyssavirus-1	European bat 1 lyssavirus	Lyssavirus	Rhabdoviridae	Mononegavirales	Monjiviricetes	yes	yes	44	6	direct fluorescence antibody test	Vietnam	Northern Vietnam	Free-ranging animal in natural habitat	2011
24377728	Nguyen AT	Mammalia	Chiroptera	Vespertilionidae	Myotis	Myotis sp.	Mouse-eared bat	Virus	EBLV-1, European bat lyssavirus-1	European bat 1 lyssavirus	Lyssavirus	Rhabdoviridae	Mononegavirales	Monjiviricetes	yes	yes	17	2	direct fluorescence antibody test	Vietnam	Northern Vietnam	Free-ranging animal in natural habitat	2011
24377728	Nguyen AT	Mammalia	Chiroptera	Vespertilionidae	Hypsugo	Hypsugo sp.	Pipistrelle	Virus	DUVV, Duvenhage virus	Lyssavirus duvenhage	Lyssavirus	Rhabdoviridae	Mononegavirales	Monjiviricetes	yes	yes	27	7	direct fluorescence antibody test	Vietnam	Northern Vietnam	Free-ranging animal in natural habitat	2011
24377728	Nguyen AT	Mammalia	Chiroptera	Vespertilionidae	Ia	Ia io	Great evening bat	Virus	DUVV, Duvenhage virus	Lyssavirus duvenhage	Lyssavirus	Rhabdoviridae	Mononegavirales	Monjiviricetes	yes	yes	44	1	direct fluorescence antibody test	Vietnam	Northern Vietnam	Free-ranging animal in natural habitat	2011
24377728	Nguyen AT	Mammalia	Chiroptera	Vespertilionidae	Ia	Ia io	Great evening bat	Virus	RABV, rabies virus CVS 11	Lyssavirus rabies	Lyssavirus	Rhabdoviridae	Mononegavirales	Monjiviricetes	yes	yes	44	4	direct fluorescence antibody test	Vietnam	Northern Vietnam	Free-ranging animal in natural habitat	2011
24377728	Nguyen AT	Mammalia	Chiroptera	Vespertilionidae	Myotis	Myotis sp.	Mouse-eared bat	Virus	RABV, rabies virus CVS 11	Lyssavirus rabies	Lyssavirus	Rhabdoviridae	Mononegavirales	Monjiviricetes	yes	yes	17	1	direct fluorescence antibody test	Vietnam	Northern Vietnam	Free-ranging animal in natural habitat	2011
28418192	Berto A	Mammalia	Chiroptera	Vespertilionidae	Scotophilus	Scotophilus khulii	Lesser Asiatic yellow bat	Virus	Paramyxoviruses	PREDICT_PMV-13	Unclassified	Paramyxoviridae	Mononegavirales	Monjiviricetes	no		248	4	PCR	Vietnam	Mekong Delta	Bat guano farm and guano collection	2012-2014
28418192	Berto A	Mammalia	Chiroptera	Vespertilionidae	Scotophilus	Scotophilus khulii	Lesser Asiatic yellow bat	Virus	Paramyxoviruses	PREDICT_PMV-66	Unclassified	Paramyxoviridae	Mononegavirales	Monjiviricetes	no		248	4	PCR	Vietnam	Mekong Delta	Bat guano farm and guano collection	2012-2014
28418192	Berto A	Mammalia	Chiroptera	Vespertilionidae	Scotophilus	Scotophilus khulii	Lesser Asiatic yellow bat	Virus	Coronaviruses	Scotophilus bat coronavirus 512	Alphacoronavirus	Coronaviridae	Nidovirales	Pisoniviricetes	no		248	55	PCR	Vietnam	Mekong Delta	Bat guano farm and guano collection	2012-2014
32776964	Huong NQ	Mammalia	Chiroptera	Vespertilionidae	Scotophilus	Scotophilus khulii	Lesser Asiatic yellow bat	Virus	Coronaviruses	Scotophilus bat coronavirus 512	Alphacoronavirus	Coronaviridae	Nidovirales	Pisoniviricetes	no				PCR	Vietnam	Vietnam	Bat guano farm and guano collection
30568804	Phan MVT	Mammalia	Chiroptera	Vespertilionidae	Scotophilus	Scotophilus kuhlii	Lesser Asiatic yellow bat	Virus	Coronaviruses	Scotophilus bat coronavirus 512	Alphacoronavirus	Coronaviridae	Nidovirales	Pisoniviricetes	no		NA	NA	Metagenomics	Vietnam	Mekong Delta	Bat guano farm and guano collection
29449965	Lu L	Mammalia	Chiroptera	Vespertilionidae	Murina	Murina ussuriensis	Tube-nosed Bats	Virus	Kobuviruses	Unclassified bat kobuvirus	Kobuvirus	Picornaviridae	Picornavirales	Pisoniviricetes	no			1	Illumina deep sequencing	Vietnam	Dong Thap	Bat guano farm and guano collection	2014
29449965	Lu L	Mammalia	Chiroptera	Vespertilionidae	Scotophilus	Scotophilus kuhlii	Lesser Asiatic yellow bat	Virus	Kobuviruses	Unclassified bat kobuvirus	Kobuvirus	Picornaviridae	Picornavirales	Pisoniviricetes	no			37	Illumina deep sequencing	Vietnam	Dong Thap	Bat guano farm and guano collection	2014
34578290	Lu L	Mammalia	Chiroptera	Vespertilionidae	Scotophilus	Scotophilus kuhlii	Lesser Asiatic yellow bat	Virus	Picornaviruses	Unclassified Kobuvirus	Kobuvirus	Picornaviridae	Picornavirales	Pisoniviricetes	no		173	NA	Metagenomics	Vietnam	Dong Thap	Bat guano farm and guano collection	2012-2016
34578290	Lu L	Mammalia	Chiroptera	Vespertilionidae	Scotophilus	Scotophilus kuhlii	Lesser Asiatic yellow bat	Virus	Picornaviruses	Unclassified Parechovirus	Parechovirus	Picornaviridae	Picornavirales	Pisoniviricetes	no		173	NA	Metagenomics	Vietnam	Dong Thap	Bat guano farm and guano collection	2012-2016
28948041	Oude Munnink BB	Mammalia	Chiroptera	Vespertilionidae	Scotophilus	Scotophilus kuhlii	Lesser Asiatic yellow bat	Virus	Posa and Posa-like viruses (PPLV)	Unclassified posa-like virus	Unclassified	Unclassified	Unclassified	Unclassified	no		135	16	Illumina deep sequencing	Vietnam	Dong Thap	Bat guano farm and guano collection
4973752	Van Peenen PF	Mammalia	Carnivora	Viverridae	Paradoxurus	Paradoxurus hermaphroditus	Asian palm civets	Protist	Piroplasms	NA	NA	NA	Piroplasmida	Aconoidasida	no		12	10	Blood smears	Vietnam	Vietnam	Unknown	1966
16790404	Roberton SI	Mammalia	Carnivora	Viverridae	Chrotogale	Chrotogale owstoni	Owston’s civet	Virus	HPAI H5N1	Influenza A virus	Alphainfluenzavirus	Orthomyxoviridae	Articulavirales	Insthoviricetes	yes	yes	3	3	PCR tissue samples	Vietnam	Cuc Phuong National Park	Wildlife rescue center and sanctuary	2005
XXXXX003	WCS/P2	Mammalia	Carnivora	Viverridae	Paradoxurus	Paradoxurus hermaphroditus		Virus	Herpesviruses	PREDICT_HV-17	Unclassified	Herpesviridae	Herpesvirales	Herviviricetes	no				PCR	Vietnam	Vietnam	Restaurant
29449965	Lu L	Mammalia	Carnivora	Viverridae	Paradoxurus	Paradoxurus hermaphroditus	Asian palm civets	Virus	Kobuviruses	Unclassified kobuvirus	Kobuvirus	Picornaviridae	Picornavirales	Pisoniviricetes	no		30	1	Illumina deep sequencing	Vietnam	Dak Lak province	Wildlife farm	2014
26204009	Tran BT	Reptilia	Squamata	Agamidae	Acanthosaura	Acanthosaura lepidogaster	Brown tree dragon	Animalia (parasite)	Nematodes	Cosmocercoides tonkinensis	Cosmocercoides	Cosmocercidae	Rhabditia	Chromadorea	no		32	10	PCR	Vietnam	Vietnam	Free-ranging animal in natural habitat	2012-2013
33567092	Van Ha N	Reptilia	Squamata	Agamidae	Physignathus	Physignathus cocincinus	Water dragon	Animalia (parasite)	Nematodes	Falcaustra vietnamensis	Falcaustra	Kathlaniidae	Rhabditida	Chromadorea	no		12	8	PCR	Vietnam	Central Vietnam	Free-ranging animal in natural habitat	2018
18372639	Amin OM	Reptilia	Squamata	Elapidae	Bungarus	Bungarus fasciatus	Banded krait	Animalia (parasite)	Acanthocephalans	Porrorchis houdemeri	Porrorchis	Plagiorhynchidae	Polymorphida	Palaeacanthocephala	no		149	6	Necropsy	Vietnam	Vietnam	Wildlife farm	1998-2009
18372639	Amin OM	Reptilia	Squamata	Elapidae	Naja	Naja atra	Chinese cobra	Animalia (parasite)	Acanthocephalans	Pseudoacanthocephalus nguyenthileae	Pseudoacanthocephalus	Echinorhynchidae	Echinorhynchida	Palaeacanthocephala	no		157	3	Necropsy	Vietnam	Vietnam	Wildlife farm	1998-2010
18372639	Amin OM	Reptilia	Squamata	Elapidae	Ophiophagus	Ophiophagus hannah	King cobra	Animalia (parasite)	Acanthocephalans	Sphaerechinorhynchus maximesospinus	Sphaerechinorhynchus	Echinorhynchidae	Echinorhynchida	Palaeacanthocephala	no		2	2	Necropsy	Vietnam	Vietnam	Wildlife farm	1998-2011
18372639	Amin OM	Reptilia	Squamata	Gekkonidae	Hemidactylus	Hemidactylus frenatus	Common house gecko	Animalia (parasite)	Acanthocephalans	Pseudoacanthocephalus nguyenthileae	Pseudoacanthocephalus	Echinorhynchidae	Echinorhynchida	Palaeacanthocephala	no		25	1	Necropsy	Vietnam	Vietnam	Wildlife farm	1998-2012
34804471	Nguyen LT	Reptilia	Squamata	Gekkonidae	NA	NA	Geckos	Bacteria	Escherichia coli	Escherichia coli	Escherichia	Enterobacteriaceae	Enterobacterales	Gammaproteobacteria	yes	yes	620	278	ERIC-PCR	Vietnam	Vinh Long Province	Free-ranging animal in farm	2018-2020
34151522	Nguyen KT	Reptilia	Squamata	Gekkonidae	Gehyra	Gehyra mutilata	Common four-clawed gecko	Bacteria	Salmonella	Salmonella sp.	Salmonella	Enterobacteriaceae	Enterobacterales	Gammaproteobacteria	yes (genus)	yes	60	7	Culture	Vietnam	Vietnam	Unknown	2012-2015
34151522	Nguyen KT	Reptilia	Squamata	Gekkonidae	Hemidactylus	Hemidactylus frenatus	Common house gecko	Bacteria	Salmonella	Salmonella sp.	Salmonella	Enterobacteriaceae	Enterobacterales	Gammaproteobacteria	yes (genus)	yes	552	91	Culture	Vietnam	Vietnam	Unknown	2012-2015
29952345	Nguyen KT	Reptilia	Squamata	Gekkonidae	Hemidactylus	Hemidactylus frenatus	Common house gecko	Bacteria	Salmonella	Salmonella sp.	Salmonella	Enterobacteriaceae	Enterobacterales	Gammaproteobacteria			138		Culture	Vietnam	Mekong Delta region	Unknown	NA
34151522	Nguyen KT	Reptilia	Squamata	Gekkonidae	Hemidactylus	Hemidactylus platyurus	Common house gecko	Bacteria	Salmonella	Salmonella sp.	Salmonella	Enterobacteriaceae	Enterobacterales	Gammaproteobacteria	yes (genus)	yes	347	58	Culture	Vietnam	Vietnam	Unknown	2012-2015
29952345	Nguyen KT	Reptilia	Squamata	Gekkonidae	Hemidactylus	Hemidactylus platyurus	Common house gecko	Bacteria	Salmonella	Salmonella sp.	Salmonella	Enterobacteriaceae	Enterobacterales	Gammaproteobacteria			63		Culture	Vietnam	Mekong Delta region	Unknown	NA
35153415	Nguyen TK	Reptilia	Squamata	Gekkonidae	NA	NA	Geckos	Bacteria	Salmonella	Salmonella sp.	Salmonella	Enterobacteriaceae	Enterobacterales	Gammaproteobacteria	yes (genus)	yes	808	99	Culture	Vietnam	Mekong Delta	Free-ranging animal in farm	2017-2020
21998610	Jho YS	Reptilia	Squamata	Pythonidae	Python	Python molurus bivittatus	Burmese pythons	Bacteria	Bacteria	Acinetobacter baumanii	Acinetobacter	Moraxellaceae	Pseudomonadales	Gammaproteobacteria	yes		18	1	Culture	Vietnam	Anh Thien’s farm located in Ho Chi Minh	Wildlife farm	2007
21998610	Jho YS	Reptilia	Squamata	Pythonidae	Python	Python molurus bivittatus	Burmese pythons	Bacteria	Bacteria	Acinetobacter calcoaceticus	Acinetobacter	Moraxellaceae	Pseudomonadales	Gammaproteobacteria	yes		18	1	Culture	Vietnam	Anh Thien’s farm located in Ho Chi Minh	Wildlife farm	2007
21998610	Jho YS	Reptilia	Squamata	Pythonidae	Python	Python molurus bivittatus	Burmese pythons	Bacteria	Bacteria	Acinetobacter sp.	Acinetobacter	Moraxellaceae	Pseudomonadales	Gammaproteobacteria	yes (genus)		18	5	Culture	Vietnam	Anh Thien’s farm located in Ho Chi Minh	Wildlife farm	2007
21998610	Jho YS	Reptilia	Squamata	Pythonidae	Python	Python molurus bivittatus	Burmese pythons	Bacteria	Bacteria	Aeromonas hydrophila	Aeromonas	Aeromonadaceae	Aeromonadales	Gammaproteobacteria	yes		18	4	Culture	Vietnam	Anh Thien’s farm located in Ho Chi Minh	Wildlife farm	2007
21998610	Jho YS	Reptilia	Squamata	Pythonidae	Python	Python molurus bivittatus	Burmese pythons	Bacteria	Bacteria	Aeromonas sp.	Aeromonas	Aeromonadaceae	Aeromonadales	Gammaproteobacteria	yes (genus)		18	1	Culture	Vietnam	Anh Thien’s farm located in Ho Chi Minh	Wildlife farm	2007
21998610	Jho YS	Reptilia	Squamata	Pythonidae	Python	Python molurus bivittatus	Burmese pythons	Bacteria	Bacteria	Bacillus sp.	Bacillus	Bacillaceae	Bacillales	Bacilli	yes (genus)		18	2	Culture	Vietnam	Anh Thien’s farm located in Ho Chi Minh	Wildlife farm	2007
21998610	Jho YS	Reptilia	Squamata	Pythonidae	Python	Python molurus bivittatus	Burmese pythons	Bacteria	Bacteria	Brevibacillus brevis	Brevibacillus	Paenibacillaceae	Bacillales	Bacilli	no		18	1	Culture	Vietnam	Anh Thien’s farm located in Ho Chi Minh	Wildlife farm	2007
21998610	Jho YS	Reptilia	Squamata	Pythonidae	Python	Python molurus bivittatus	Burmese pythons	Bacteria	Bacteria	Chryseobacterium indologenes	Chryseobacterium	Weeksellaceae	Flavobacteriales	Flavobacteriia	yes		18	1	Culture	Vietnam	Anh Thien’s farm located in Ho Chi Minh	Wildlife farm	2007
21998610	Jho YS	Reptilia	Squamata	Pythonidae	Python	Python molurus bivittatus	Burmese pythons	Bacteria	Bacteria	Chryseobacterium indologenes	Chryseobacterium	Weeksellaceae	Flavobacteriales	Flavobacteriia	yes		18	1	Culture	Vietnam	Anh Thien’s farm located in Ho Chi Minh	Wildlife farm	2007
21998610	Jho YS	Reptilia	Squamata	Pythonidae	Python	Python molurus bivittatus	Burmese pythons	Bacteria	Bacteria	Citrobacter freundii	Citrobacter	Enterobacteriaceae	Enterobacterales	Gammaproteobacteria	yes		18	6	Culture	Vietnam	Anh Thien’s farm located in Ho Chi Minh	Wildlife farm	2007
21998610	Jho YS	Reptilia	Squamata	Pythonidae	Python	Python molurus bivittatus	Burmese pythons	Bacteria	Bacteria	Citrobacter koseri	Citrobacter	Enterobacteriaceae	Enterobacterales	Gammaproteobacteria	yes		18	1	Culture	Vietnam	Anh Thien’s farm located in Ho Chi Minh	Wildlife farm	2007
21998610	Jho YS	Reptilia	Squamata	Pythonidae	Python	Python molurus bivittatus	Burmese pythons	Bacteria	Bacteria	Corynebacterium jeikeium	Corynebacterium	Corynebacteriaceae	Mycobacteriales	Actinomycetia	yes		18	1	Culture	Vietnam	Anh Thien’s farm located in Ho Chi Minh	Wildlife farm	2007
21998610	Jho YS	Reptilia	Squamata	Pythonidae	Python	Python molurus bivittatus	Burmese pythons	Bacteria	Bacteria	Enterobacter cloacae	Enterobacter	Enterobacteriaceae	Enterobacterales	Gammaproteobacteria	yes		18	2	Culture	Vietnam	Anh Thien’s farm located in Ho Chi Minh	Wildlife farm	2007
21998610	Jho YS	Reptilia	Squamata	Pythonidae	Python	Python molurus bivittatus	Burmese pythons	Bacteria	Bacteria	Enterobacter sp.	Enterobacter	Enterobacteriaceae	Enterobacterales	Gammaproteobacteria	yes (genus)		18	1	Culture	Vietnam	Anh Thien’s farm located in Ho Chi Minh	Wildlife farm	2007
21998610	Jho YS	Reptilia	Squamata	Pythonidae	Python	Python molurus bivittatus	Burmese pythons	Bacteria	Bacteria	Enterococcus faecalis	Enterococcus	Enterococcaceae	Lactobacillales	Bacilli	yes		18	4	Culture	Vietnam	Anh Thien’s farm located in Ho Chi Minh	Wildlife farm	2007
21998610	Jho YS	Reptilia	Squamata	Pythonidae	Python	Python molurus bivittatus	Burmese pythons	Bacteria	Bacteria	Enterococcus sp.	Enterococcus	Enterococcaceae	Lactobacillales	Bacilli	yes (genus)		18	1	Culture	Vietnam	Anh Thien’s farm located in Ho Chi Minh	Wildlife farm	2007
21998610	Jho YS	Reptilia	Squamata	Pythonidae	Python	Python molurus bivittatus	Burmese pythons	Bacteria	Bacteria	Escherichia coli	Escherichia	Enterobacteriaceae	Enterobacterales	Gammaproteobacteria	yes	yes	18	2	Culture	Vietnam	Anh Thien’s farm located in Ho Chi Minh	Wildlife farm	2007
21998610	Jho YS	Reptilia	Squamata	Pythonidae	Python	Python molurus bivittatus	Burmese pythons	Bacteria	Bacteria	Gemella haemolysans	Gemella	Staphylococcaceae	Bacillales	Bacilli	yes		18	1	Culture	Vietnam	Anh Thien’s farm located in Ho Chi Minh	Wildlife farm	2007
21998610	Jho YS	Reptilia	Squamata	Pythonidae	Python	Python molurus bivittatus	Burmese pythons	Bacteria	Bacteria	Klebsiella aerogenes	Klebsiella	Enterobacteriaceae	Enterobacterales	Gammaproteobacteria	yes		18	1	Culture	Vietnam	Anh Thien’s farm located in Ho Chi Minh	Wildlife farm	2007
21998610	Jho YS	Reptilia	Squamata	Pythonidae	Python	Python molurus bivittatus	Burmese pythons	Bacteria	Bacteria	Klebsiella oxytoca	Klebsiella	Enterobacteriaceae	Enterobacterales	Gammaproteobacteria	yes		18	1	Culture	Vietnam	Anh Thien’s farm located in Ho Chi Minh	Wildlife farm	2007
21998610	Jho YS	Reptilia	Squamata	Pythonidae	Python	Python molurus bivittatus	Burmese pythons	Bacteria	Bacteria	Klebsiella pneumoniae	Klebsiella	Enterobacteriaceae	Enterobacterales	Gammaproteobacteria	yes		18	2	Culture	Vietnam	Anh Thien’s farm located in Ho Chi Minh	Wildlife farm	2007
21998610	Jho YS	Reptilia	Squamata	Pythonidae	Python	Python molurus bivittatus	Burmese pythons	Bacteria	Bacteria	Kluyvera cryocrescens	Kluyvera	Enterobacteriaceae	Enterobacterales	Gammaproteobacteria	yes		18	1	Culture	Vietnam	Anh Thien’s farm located in Ho Chi Minh	Wildlife farm	2007
21998610	Jho YS	Reptilia	Squamata	Pythonidae	Python	Python molurus bivittatus	Burmese pythons	Bacteria	Bacteria	Kluyvera intermedia	Kluyvera	Enterobacteriaceae	Enterobacterales	Gammaproteobacteria	yes		18	1	Culture	Vietnam	Anh Thien’s farm located in Ho Chi Minh	Wildlife farm	2007
21998610	Jho YS	Reptilia	Squamata	Pythonidae	Python	Python molurus bivittatus	Burmese pythons	Bacteria	Bacteria	Kocuria rosea	Kocuria	Micrococcaceae	Micrococcales	Actinomycetia	yes		18	1	Culture	Vietnam	Anh Thien’s farm located in Ho Chi Minh	Wildlife farm	2007
21998610	Jho YS	Reptilia	Squamata	Pythonidae	Python	Python molurus bivittatus	Burmese pythons	Bacteria	Bacteria	Kocuria rosea	Kocuria	Micrococcaceae	Micrococcales	Actinomycetia	yes		18	1	Culture	Vietnam	Anh Thien’s farm located in Ho Chi Minh	Wildlife farm	2007
21998610	Jho YS	Reptilia	Squamata	Pythonidae	Python	Python molurus bivittatus	Burmese pythons	Bacteria	Bacteria	Morganella morganii	Morganella	Morganellaceae	Enterobacterales	Gammaproteobacteria	yes		18	2	Culture	Vietnam	Anh Thien’s farm located in Ho Chi Minh	Wildlife farm	2007
21998610	Jho YS	Reptilia	Squamata	Pythonidae	Python	Python molurus bivittatus	Burmese pythons	Bacteria	Bacteria	Proteus mirabilis	Proteus	Enterobacteriaceae	Enterobacterales	Gammaproteobacteria	yes		18	3	Culture	Vietnam	Anh Thien’s farm located in Ho Chi Minh	Wildlife farm	2007
21998610	Jho YS	Reptilia	Squamata	Pythonidae	Python	Python molurus bivittatus	Burmese pythons	Bacteria	Bacteria	Proteus vulgaris	Proteus	Enterobacteriaceae	Enterobacterales	Gammaproteobacteria	yes		18	5	Culture	Vietnam	Anh Thien’s farm located in Ho Chi Minh	Wildlife farm	2007
21998610	Jho YS	Reptilia	Squamata	Pythonidae	Python	Python molurus bivittatus	Burmese pythons	Bacteria	Bacteria	Providencia rettgeri	Providencia	Morganellaceae	Enterobacterales	Gammaproteobacteria	yes		18	2	Culture	Vietnam	Anh Thien’s farm located in Ho Chi Minh	Wildlife farm	2007
21998610	Jho YS	Reptilia	Squamata	Pythonidae	Python	Python molurus bivittatus	Burmese pythons	Bacteria	Bacteria	Pseudomonas aeruginosa	Pseudomonas	Pseudomonadaceae	Pseudomonadales	Gammaproteobacteria	yes		18	1	Culture	Vietnam	Anh Thien’s farm located in Ho Chi Minh	Wildlife farm	2007
21998610	Jho YS	Reptilia	Squamata	Pythonidae	Python	Python molurus bivittatus	Burmese pythons	Bacteria	Bacteria	Pseudomonas putida	Pseudomonas	Pseudomonadaceae	Pseudomonadales	Gammaproteobacteria	yes		18	1	Culture	Vietnam	Anh Thien’s farm located in Ho Chi Minh	Wildlife farm	2007
21998610	Jho YS	Reptilia	Squamata	Pythonidae	Python	Python molurus bivittatus	Burmese pythons	Bacteria	Bacteria	Pseudomonas sp.	Pseudomonas	Pseudomonadaceae	Pseudomonadales	Gammaproteobacteria	yes (genus)		18	12	Culture	Vietnam	Anh Thien’s farm located in Ho Chi Minh	Wildlife farm	2007
21998610	Jho YS	Reptilia	Squamata	Pythonidae	Python	Python molurus bivittatus	Burmese pythons	Bacteria	Bacteria	Shewanella putrefaciens	Shewanella	Shewanellaceae	Alteromonadales	Gammaproteobacteria	no		18	1	Culture	Vietnam	Anh Thien’s farm located in Ho Chi Minh	Wildlife farm	2007
21998610	Jho YS	Reptilia	Squamata	Pythonidae	Python	Python molurus bivittatus	Burmese pythons	Bacteria	Bacteria	Staphylococcus lentus	Staphylococcus	Staphylococcaceae	Bacillales	Bacilli	yes		18	1	Culture	Vietnam	Anh Thien’s farm located in Ho Chi Minh	Wildlife farm	2007
21998610	Jho YS	Reptilia	Squamata	Pythonidae	Python	Python molurus bivittatus	Burmese pythons	Bacteria	Bacteria	Staphylococcus sp.	Staphylococcus	Staphylococcaceae	Bacillales	Bacilli	yes (genus)		18	2	Culture	Vietnam	Anh Thien’s farm located in Ho Chi Minh	Wildlife farm	2007
21998610	Jho YS	Reptilia	Squamata	Pythonidae	Python	Python molurus bivittatus	Burmese pythons	Bacteria	Bacteria	Staphylococcus xylosus	Staphylococcus	Staphylococcaceae	Bacillales	Bacilli	yes		18	1	Culture	Vietnam	Anh Thien’s farm located in Ho Chi Minh	Wildlife farm	2007
26000432	Scholz T	Reptilia	Squamata	Xenopeltidae	Xenopeltis	Xenopeltis unicolor	Sunbeam snake	Animalia (parasite)	Cestodes	Macrobothriotaenia ficta	Macrobothriotaenia	Proteocephalidae	Proteocephalidea	Cestoda	no		6	6	PCR	Vietnam	Vietnam	Free-ranging animal in natural habitat	NA

## Sheet: Suppl file 2
Zoonotic Disease Risk of Major Types of Wildlife Trade Chains & Points of Sale (adapted from Wikramanayake et al., 2021)
Market Type descriptor	Generalized Type Name	TR	SP	VLR	Market Risk (TR+SP+PR)/3 <1 = Very Low Risk; 1-2 = Low Risk; 3-5 = Medium Risk; 6-8 = High Risk; 9-10 = Very High Risk
Wildlife stalls in larger, permanent markets in cities (consumption, pets, parts) (locally wild caught, possibly transported over distance or international, or captive bred, alive and dead)	Larger permanent wildlife markets (cities)	10	10	10	10	Very High
Urban (town) bushmeat markets (domestic markets, caught in region, shorter transport)	Urban (town) bushmeat markets	6	8	8	7.33333	High Risk
Wildlife sales from stores or retrieved from warehouse on demand	Warehouse sales	2	2	8	4	Medium Risk
Wildlife sales from TCM shops & stalls (usually dead, dried, frozen)	TCM shops & stalls	1	2	1	1.33333	Low Risk
Wildlife sales from online or offline ads – shipped or picked up or delivered	Online trade delivery	3	7	5	5	Medium Risk
Roadside sale of recently caught wildlife	Roadside stalls	3	8	0	3.66667	Medium Risk
Rural & village bushmeat markets (locally-caught or transported within region – live, dead, smoked)	Rural & village bushmarkets	3	3	2	2.66667	Low Risk
Wildlife sales from restaurants	Restaurant sales	6	8	9	7.66667	High Risk
Research animal facilities	Research facility	4	4	8	5.33333	Medium Risk
Local village sales/trade/barter & one-off sales from vehicles/boats of freshly caught wildlife	Local village sales/trade/barter	1	1	0	0.666667	Very Low Risk
Wildlife farms for terrestrial mammals & birds	Wildlife farms and primate facilities	10	5	8	7.66667	High Risk
Bat guano farms and bat guano collection	Bat guano farms and bat guano collection	3	3	5	3.66667	Medium Risk
Rescue centers and sanctuaries	Rescue centers and sanctuaries	6	4	8	6	High risk
Zoos and recreational parks	Zoos and recreational parks	4	5	8	5.66667	Medium Risk

## Sheet: Suppl file 3
PMID	Title	Authors	Citation	First Author	Journal/Book	Publication Year	Create Date	PMCID	NIHMS ID	DOI
4631507	Isolation of Rickettsia tsutsugamushi from rodents, insectivores, carnivores, and ectoparasites from Danang, South Vietnam	Kundin WD, Jones GS.	Southeast Asian J Trop Med Public Health. 1972 Sep;3(3):310-3.	Kundin WD	Southeast Asian J Trop Med Public Health	1972	1972-09-01
4973752	Hematozoa form mammals of South Vietnam	Van Peenen PF, Hoogstraal H, Duncan JF, Ryan PF.	J Protozool. 1968 Aug;15(3):608-14. doi: 10.1111/j.1550-7408.1968.tb02180.x.	Van Peenen PF	J Protozool	1968	1968-08-01			10.1111/j.1550-7408.1968.tb02180.x
4981321	Serologic survey with the sera of monkeys in regard to their natural infection with measles virus	Yamanouchi K, Fukuda A, Kobune F, Hikita M, Shishido A.	Jpn J Med Sci Biol. 1969 Apr;22(2):117-21. doi: 10.7883/yoken1952.22.117.	Yamanouchi K	Jpn J Med Sci Biol	1969	1969-04-01			10.7883/yoken1952.22.117
6095461	Seroepidemiological survey on dengue and Japanese encephalitis virus infections in Asian monkeys	Yuwono J, Suharyono W, Koiman I, Tsuchiya Y, Tagaya I.	Southeast Asian J Trop Med Public Health. 1984 Jun;15(2):194-200.	Yuwono J	Southeast Asian J Trop Med Public Health	1984	1984-06-01
9853314	Seroepidemiological survey of feline retrovirus infections in domestic and leopard cats in northern Vietnam in 1997	Miyazawa T, Ikeda Y, Maeda K, Horimoto T, Tohya Y, Mochizuki M, Vu D, Vu GD, Cu DX, Ono K, Takahashi E, Mikami T.	J Vet Med Sci. 1998 Nov;60(11):1273-5. doi: 10.1292/jvms.60.1273.	Miyazawa T	J Vet Med Sci	1998	1998-12-16			10.1292/jvms.60.1273
10479095	Serosurvey for selected virus infections of wild carnivores in Taiwan and Vietnam	Ikeda Y, Miyazawa T, Nakamura K, Naito R, Inoshima Y, Tung KC, Lee WM, Chen MC, Kuo TF, Lin JA, Mikami T.	J Wildl Dis. 1999 Jul;35(3):578-81. doi: 10.7589/0090-3558-35.3.578.	Ikeda Y	J Wildl Dis	1999	1999-09-09			10.7589/0090-3558-35.3.578
10651052	Comparison of prevalence of feline herpesvirus type 1, calicivirus and parvovirus infections in domestic and leopard cats in Vietnam	Nakamura K, Ikeda Y, Miyazawa T, Nguyen NT, Duong DD, Le KH, Vo SD, Phan LV, Mikami T, Takahashi E.	J Vet Med Sci. 1999 Dec;61(12):1313-5. doi: 10.1292/jvms.61.1313.	Nakamura K	J Vet Med Sci	1999	2000-01-29			10.1292/jvms.61.1313
10799618	Molecular epidemiology of hepatitis B virus variants in nonhuman primates	Grethe S, Heckel JO, Rietschel W, Hufert FT.	J Virol. 2000 Jun;74(11):5377-81. doi: 10.1128/jvi.74.11.5377-5381.2000.	Grethe S	J Virol	2000	2000-05-09	PMC110896		10.1128/jvi.74.11.5377-5381.2000
11396859	Prevalence of hepatitis B virus infections in nonhuman primates	Heckel JO, Rietschel W, Hufert FT.	J Med Primatol. 2001 Feb;30(1):14-9. doi: 10.1111/j.1600-0684.2001.300102.x.	Heckel JO	J Med Primatol	2001	2001-06-09			10.1111/j.1600-0684.2001.300102.x
12682151	Detection of Ehrlichia spp., Anaplasma spp., Rickettsia spp., and other eubacteria in ticks from the Thai-Myanmar border and Vietnam	Parola P, Cornet JP, Sanogo YO, Miller RS, Thien HV, Gonzalez JP, Raoult D, Telford III SR, Wongsrichanalai C.	J Clin Microbiol. 2003 Apr;41(4):1600-8. doi: 10.1128/JCM.41.4.1600-1608.2003.	Parola P	J Clin Microbiol	2003	2003-04-19	PMC153861		10.1128/JCM.41.4.1600-1608.2003
15885930	Molecular characterization of Helicobacter pylori strains isolated from cynomolgus monkeys (M. fascicularis)	Doi SQ, Kimbason T, Reindel J, Dubois A.	Vet Microbiol. 2005 Jun 15;108(1-2):133-9. doi: 10.1016/j.vetmic.2005.04.003.	Doi SQ	Vet Microbiol	2005	2005-05-12	PMC2596641	NIHMS71690	10.1016/j.vetmic.2005.04.003
16790404	Avian influenza H5N1 in viverrids: implications for wildlife health and conservation	Roberton SI, Bell DJ, Smith GJ, Nicholls JM, Chan KH, Nguyen DT, Tran PQ, Streicher U, Poon LL, Chen H, Horby P, Guardo M, Guan Y, Peiris JS.	Proc Biol Sci. 2006 Jul 22;273(1595):1729-32. doi: 10.1098/rspb.2006.3549.	Roberton SI	Proc Biol Sci	2006	2006-06-23	PMC1634780		10.1098/rspb.2006.3549
16984807	A review of background findings in cynomolgus monkeys (Macaca fascicularis) from three different geographical origins	Drevon-Gaillot E, Perron-Lepage MF, Clément C, Burnett R.	Exp Toxicol Pathol. 2006 Nov;58(2-3):77-88. doi: 10.1016/j.etp.2006.07.003. Epub 2006 Sep 18.	Drevon-Gaillot E	Exp Toxicol Pathol	2006	2006-09-21			10.1016/j.etp.2006.07.003
18217572	Newfound hantavirus in Chinese mole shrew, Vietnam	Song JW, Kang HJ, Song KJ, Truong TT, Bennett SN, Arai S, Truong NU, Yanagihara R.	Emerg Infect Dis. 2007 Nov;13(11):1784-7. doi: 10.3201/eid1311.070492.	Song JW	Emerg Infect Dis	2007	2008-01-26	PMC2262106	NIHMS40312	10.3201/eid1311.070492
18314711	Detection of Hepatocystis sp. in southeast Asian flying foxes (Pteropodidae) using microscopic and molecular methods	Olival KJ, Stiner EO, Perkins SL.	J Parasitol. 2007 Dec;93(6):1538-40. doi: 10.1645/GE-1208.1.	Olival KJ	J Parasitol	2007	2008-03-05			10.1645/GE-1208.1
18372639	New and already known acanthocephalans from amphibians and reptiles in Vietnam, with keys to species of Pseudoacanthocephalus Petrochenko, 1956 (Echinorhynchidae) and Sphaerechinorhynchus Johnston and Deland, 1929 (Plagiorhynchidae)	Amin OM, Ha NV, Heckmann RA.	J Parasitol. 2008 Feb;94(1):181-9. doi: 10.1645/GE-1288.1.	Amin OM	J Parasitol	2008	2008-04-01			10.1645/GE-1288.1
19887743	Molecular epidemiological and serological studies of hantavirus infection in northern Vietnam	Truong TT, Yoshimatsu K, Araki K, Lee BH, Nakamura I, Endo R, Shimizu K, Yasuda SP, Koma T, Taruishi M, Okumura M, Truong UN, Arikawa J.	J Vet Med Sci. 2009 Oct;71(10):1357-63. doi: 10.1292/jvms.001357.	Truong TT	J Vet Med Sci	2009	2009-11-06			10.1292/jvms.001357
21865442	Characterization of self-assembled virus-like particles of rat hepatitis E virus generated by recombinant baculoviruses	Li TC, Yoshimatsu K, Yasuda SP, Arikawa J, Koma T, Kataoka M, Ami Y, Suzaki Y, Mai LTQ, Hoa NT, Yamashiro T, Hasebe F, Takeda N, Wakita T.	J Gen Virol. 2011 Dec;92(Pt 12):2830-2837. doi: 10.1099/vir.0.034835-0. Epub 2011 Aug 24.	Li TC	J Gen Virol	2011	2011-08-26	PMC3352569		10.1099/vir.0.034835-0
21997233	Epidemiology of hepatitis E virus in indoor-captive cynomolgus monkey colony	Nakamura S, Tsuchiya H, Okahara N, Nakagawa T, Ohara N, Yamamoto H, Li TC, Takeda N, Ogasawara K, Torii R.	J Vet Med Sci. 2012 Mar;74(3):279-83. doi: 10.1292/jvms.11-0394. Epub 2011 Oct 12.	Nakamura S	J Vet Med Sci	2012	2011-10-15			10.1292/jvms.11-0394
21998610	Identification of bacteria from the oral cavity and cloaca of snakes imported from Vietnam	Jho YS, Park DH, Lee JH, Cha SY, Han JS.	Lab Anim Res. 2011 Sep;27(3):213-7. doi: 10.5625/lar.2011.27.3.213. Epub 2011 Sep 30.	Jho YS	Lab Anim Res	2011	2011-10-15	PMC3188728		10.5625/lar.2011.27.3.213
22247391	Avian influenza viruses in wild land birds in northern Vietnam	Thinh TV, Gilbert M, Bunpapong N, Amonsin A, Nguyen DT, Doherty PF Jr, Huyvaert KP.	J Wildl Dis. 2012 Jan;48(1):195-200. doi: 10.7589/0090-3558-48.1.195.	Thinh TV	J Wildl Dis	2012	2012-01-17			10.7589/0090-3558-48.1.195
22377109	Serologic evidence of nipah virus infection in bats, Vietnam	Hasebe F, Thuy NT, Inoue S, Yu F, Kaku Y, Watanabe S, Akashi H, Dat DT, Mai le TQ, Morita K.	Emerg Infect Dis. 2012 Mar;18(3):536-7. doi: 10.3201/eid1803.111121.	Hasebe F	Emerg Infect Dis	2012	2012-03-02	PMC3309638		10.3201/eid1803.111121
22592535	Evaluation of the role of rats as reservoir hosts for fishborne zoonotic trematodes in two endemic northern Vietnam fish farms	Nguyen LA, Madsen H, Dao TH, Hoberg E, Dalsgaard A, Murrell KD.	Parasitol Res. 2012 Sep;111(3):1045-8. doi: 10.1007/s00436-012-2929-3. Epub 2012 May 17.	Nguyen LA	Parasitol Res	2012	2012-05-18			10.1007/s00436-012-2929-3
22673720	Studies on hantavirus infection in small mammals captured in southern and central highland area of Vietnam	Luan VD, Yoshimatsu K, Endo R, Taruishi M, Huong VT, Dat DT, Tien PC, Shimizu K, Koma T, Yasuda SP, Nhi L, Huong VT, Arikawa J.	J Vet Med Sci. 2012 Sep;74(9):1155-62. doi: 10.1292/jvms.11-0567. Epub 2012 May 22.	Luan VD	J Vet Med Sci	2012	2012-06-08			10.1292/jvms.11-0567
22818871	Evolution of highly pathogenic avian influenza (H5N1) virus populations in Vietnam between 2007 and 2010	Nguyen T, Rivailler P, Davis CT, Hoa do T, Balish A, Dang NH, Jones J, Vui DT, Simpson N, Huong NT, Shu B, Loughlin R, Ferdinand K, Lindstrom SE, York IA, Klimov A, Donis RO.	Virology. 2012 Oct 25;432(2):405-16. doi: 10.1016/j.virol.2012.06.021. Epub 2012 Jul 20.	Nguyen T	Virology	2012	2012-07-24			10.1016/j.virol.2012.06.021
23114204	A survey of rodent-borne pathogens carried by wild Rattus spp. in Northern Vietnam	Koma T, Yoshimatsu K, Yasuda SP, Li T, Amada T, Shimizu K, Isozumi R, Mai LT, Hoa NT, Nguyen V, Yamashiro T, Hasebe F, Arikawa J.	Epidemiol Infect. 2013 Sep;141(9):1876-84. doi: 10.1017/S0950268812002385. Epub 2012 Nov 1.	Koma T	Epidemiol Infect	2013	2012-11-02	PMC9151423		10.1017/S0950268812002385
23142549	Prevalence and molecular characterization of Cryptosporidium in ostriches (Struthio camelus) on a farm in central Vietnam	Nguyen ST, Fukuda Y, Tada C, Huynh VV, Nguyen DT, Nakai Y.	Exp Parasitol. 2013 Jan;133(1):8-11. doi: 10.1016/j.exppara.2012.10.010. Epub 2012 Nov 6.	Nguyen ST	Exp Parasitol	2013	2012-11-13			10.1016/j.exppara.2012.10.010
23404036	Amphibian pathogens in Southeast Asian frog trade	Gilbert M, Bickford D, Clark L, Johnson A, Joyner PH, Ogg Keatts L, Khammavong K, Nguyễn Văn L, Newton A, Seow TP, Roberton S, Silithammavong S, Singhalath S, Yang A, Seimon TA.	Ecohealth. 2012 Dec;9(4):386-98. doi: 10.1007/s10393-013-0817-7. Epub 2013 Feb 13.	Gilbert M	Ecohealth	2012	2013-02-14			10.1007/s10393-013-0817-7
23763849	Novel bat-borne hantavirus, Vietnam	Arai S, Nguyen ST, Boldgiv B, Fukui D, Araki K, Dang CN, Ohdachi SD, Nguyen NX, Pham TD, Boldbaatar B, Satoh H, Yoshikawa Y, Morikawa S, Tanaka-Taya K, Yanagihara R, Oishi K.	Emerg Infect Dis. 2013 Jul;19(7):1159-61. doi: 10.3201/eid1907.121549.	Arai S	Emerg Infect Dis	2013	2013-06-15	PMC3713973		10.3201/eid1907.121549
24054984	The characterization of low pathogenic avian influenza viruses isolated from wild birds in northern Vietnam from 2006 to 2009	Takakuwa H, Yamashiro T, Le MQ, Phuong LS, Ozaki H, Tsunekuni R, Usui T, Ito H, Yamaguchi T, Ito T, Murase T, Ono E, Otsuki K.	Comp Immunol Microbiol Infect Dis. 2013 Dec;36(6):581-90. doi: 10.1016/j.cimid.2013.06.004. Epub 2013 Aug 31.	Takakuwa H	Comp Immunol Microbiol Infect Dis	2013	2013-09-24			10.1016/j.cimid.2013.06.004
24063090	A survey for Batrachochytrium dendrobatidis in endangered and highly susceptible Vietnamese salamanders (Tylototriton spp.)	Thien TN, Martel A, Brutyn M, Bogaerts S, Sparreboom M, Haesebrouck F, Fisher MC, Beukema W, Van TD, Chiers K, Pasmans F.	J Zoo Wildl Med. 2013 Sep;44(3):627-33. doi: 10.1638/2012-0181R.1.	Thien TN	J Zoo Wildl Med	2013	2013-09-26			10.1638/2012-0181R.1
24360291	Trichinella infection in wild boars and synanthropic rats in northwest Vietnam	Thi NV, Nguyen VD, Praet N, Claes L, Gabriël S, Huyen NT, Dorny P.	Vet Parasitol. 2014 Feb 24;200(1-2):207-11. doi: 10.1016/j.vetpar.2013.11.011. Epub 2013 Nov 25.	Thi NV	Vet Parasitol	2014	2013-12-24			10.1016/j.vetpar.2013.11.011
24377728	Bat lyssaviruses, northern Vietnam	Nguyen AT, Nguyen TT, Noguchi A, Nguyen DV, Ngo GC, Thong VD, Olowokure B, Inoue S.	Emerg Infect Dis. 2014 Jan;20(1):161-3. doi: 10.3201/eid2001.130813.	Nguyen AT	Emerg Infect Dis	2014	2014-01-01	PMC3884725		10.3201/eid2001.130813
24784569	Molecular phylogeny of hantaviruses harbored by insectivorous bats in Côte d'Ivoire and Vietnam	Gu SH, Lim BK, Kadjo B, Arai S, Kim JA, Nicolas V, Lalis A, Denys C, Cook JA, Dominguez SR, Holmes KV, Urushadze L, Sidamonidze K, Putkaradze D, Kuzmin IV, Kosoy MY, Song JW, Yanagihara R.	Viruses. 2014 Apr 29;6(5):1897-910. doi: 10.3390/v6051897.	Gu SH	Viruses	2014	2014-05-03	PMC4036548		10.3390/v6051897
25398864	High levels of antimicrobial resistance among escherichia coli isolates from livestock farms and synanthropic rats and shrews in the Mekong Delta of Vietnam	Nhung NT, Cuong NV, Campbell J, Hoa NT, Bryant JE, Truc VN, Kiet BT, Jombart T, Trung NV, Hien VB, Thwaites G, Baker S, Carrique-Mas J.	Appl Environ Microbiol. 2015 Feb;81(3):812-20. doi: 10.1128/AEM.03366-14. Epub 2014 Nov 14.	Nhung NT	Appl Environ Microbiol	2015	2014-11-16	PMC4292488		10.1128/AEM.03366-14
25629779	Bartonella species and trombiculid mites of rats from the Mekong Delta of Vietnam	Loan HK, Cuong NV, Takhampunya R, Klangthong K, Osikowicz L, Kiet BT, Campbell J, Bryant J, Promstaporn S, Kosoy M, Hoang NV, Morand S, Chaval Y, Hien VB, Carrique-Mas J.	Vector Borne Zoonotic Dis. 2015 Jan;15(1):40-7. doi: 10.1089/vbz.2014.1604.	Loan HK	Vector Borne Zoonotic Dis	2015	2015-01-29	PMC4307099		10.1089/vbz.2014.1604
25629781	How important are rats as vectors of leptospirosis in the Mekong Delta of Vietnam?	Loan HK, Van Cuong N, Takhampunya R, Kiet BT, Campbell J, Them LN, Bryant JE, Tippayachai B, Van Hoang N, Morand S, Hien VB, Carrique-Mas JJ.	Vector Borne Zoonotic Dis. 2015 Jan;15(1):56-64. doi: 10.1089/vbz.2014.1613.	Loan HK	Vector Borne Zoonotic Dis	2015	2015-01-29	PMC4307199		10.1089/vbz.2014.1613
25629782	Rodents and risk in the Mekong Delta of Vietnam: seroprevalence of selected zoonotic viruses in rodents and humans	Van Cuong N, Carrique-Mas J, Vo Be H, An NN, Tue NT, Anh NL, Anh PH, Phuc NT, Baker S, Voutilainen L, Jääskeläinen A, Huhtamo E, Utriainen M, Sironen T, Vaheri A, Henttonen H, Vapalahti O, Chaval Y, Morand S, Bryant JE.	Vector Borne Zoonotic Dis. 2015 Jan;15(1):65-72. doi: 10.1089/vbz.2014.1603.	Van Cuong N	Vector Borne Zoonotic Dis	2015	2015-01-29	PMC4676424		10.1089/vbz.2014.1603
25683191	Antimicrobial resistance in Campylobacter coli and Campylobacter jejuni in cynomolgus monkeys (Macaca fascicularis) and eradication regimens	Koga T, Aoki W, Mizuno T, Wakazono K, Ohno J, Nakai T, Nomiya T, Fujii M, Fusegawa K, Kinoshita K, Hamada T, Ikeda Y.	J Microbiol Immunol Infect. 2017 Feb;50(1):75-82. doi: 10.1016/j.jmii.2014.12.006. Epub 2015 Jan 19.	Koga T	J Microbiol Immunol Infect	2017	2015-02-17			10.1016/j.jmii.2014.12.006
26000432	Macrobothriotaenia ficta (Cestoda: Proteocephalidea), a parasite of sunbeam snake (Xenopeltis unicolor): example of convergent evolution	Scholz T, De Chambrier A, Kuchta R, Littlewood DT, Waeschenbach A.	Zootaxa. 2013;3640:485-99. doi: 10.11646/zootaxa.3640.3.12.	Scholz T	Zootaxa	2013	2015-05-23			10.11646/zootaxa.3640.3.12
26079810	Diversity of Bartonella spp. in Bats, Southern Vietnam	Anh PH, Van Cuong N, Son NT, Tue NT, Kosoy M, Woolhouse ME, Baker S, Bryant JE, Thwaites G, Carrique-Mas JJ, Rabaa MA.	Emerg Infect Dis. 2015 Jul;21(7):1266-7. doi: 10.3201/eid2107.141760.	Anh PH	Emerg Infect Dis	2015	2015-06-17	PMC4480386		10.3201/eid2107.141760
26204009	A new Cosmocercoides species (Nematoda: Cosmocercidae), C. tonkinensis n. sp., in the scale-bellied tree lizard (Acanthosaura lepidogaster) from Vietnam	Tran BT, Sato H, Luc PV.	Acta Parasitol. 2015 Sep;60(3):407-16. doi: 10.1515/ap-2015-0056.	Tran BT	Acta Parasitol	2015	2015-07-24			10.1515/ap-2015-0056
26296603	Multiple-locus variable-number tandem repeat analysis of Leptospira interrogans and Leptospira borgpetersenii isolated from small feral and wild mammals in East Asia	Koizumi N, Izumiya H, Mu JJ, Arent Z, Okano S, Nakajima C, Suzuki Y, Mizutani Muto M, Tanikawa T, Taylor KR, Komatsu N, Yoshimatsu K, Thi Thu Ha H, Ohnishi M.	Infect Genet Evol. 2015 Dec;36:434-440. doi: 10.1016/j.meegid.2015.08.013. Epub 2015 Aug 18.	Koizumi N	Infect Genet Evol	2015	2015-08-23			10.1016/j.meegid.2015.08.013
26388560	Molecular identification of the trematode Paragonimus in faecal samples from the wild cat Prionailurus bengalensis in the Da Krong Nature Reserve, Vietnam	Doanh PN, Hien HV, Tu LA, Nonaka N, Horii Y, Nawa Y.	J Helminthol. 2016 Nov;90(6):658-662. doi: 10.1017/S0022149X15000838. Epub 2015 Sep 21.	Doanh PN	J Helminthol	2016	2015-09-22			10.1017/S0022149X15000838
26771283	Prevalence and Phylogenetic Analysis of Orientia tsutsugamushi in Small Mammals in Hanoi, Vietnam	Hotta K, Pham HT, Hoang HT, Trang TC, Vu TN, Ung TT, Shimizu K, Arikawa J, Yamada A, Nguyen HT, Nguyen HL, Le MT, Hayasaka D.	Vector Borne Zoonotic Dis. 2016 Feb;16(2):96-102. doi: 10.1089/vbz.2015.1831. Epub 2016 Jan 15.	Hotta K	Vector Borne Zoonotic Dis	2016	2016-01-16			10.1089/vbz.2015.1831
26993123	Viral seroprevalence in northern pig-tailed macaques (Macaca leonina) derived from Ho Chi Minh City, Vietnam	Zhang MX, Zheng HY, Jiang J, Pang W, Zhang GH, Zheng YT.	Primates. 2016 Jul;57(3):413-9. doi: 10.1007/s10329-016-0531-5. Epub 2016 Mar 18.	Zhang MX	Primates	2016	2016-03-20			10.1007/s10329-016-0531-5
27795461	Epizootiological study of rodent-borne hepatitis E virus HEV-C1 in small mammals in Hanoi, Vietnam	Obana S, Shimizu K, Yoshimatsu K, Hasebe F, Hotta K, Isozumi R, Nguyen HT, LE MQ, Yamashiro T, Tsuda Y, Arikawa J.	J Vet Med Sci. 2017 Jan 20;79(1):76-81. doi: 10.1292/jvms.16-0355. Epub 2016 Oct 31.	Obana S	J Vet Med Sci	2017	2016-11-01	PMC5289241		10.1292/jvms.16-0355
28003481	Shifting Clade Distribution, Reassortment, and Emergence of New Subtypes of Highly Pathogenic Avian Influenza A(H5) Viruses Collected from Vietnamese Poultry from 2012 to 2015	Nguyen DT, Jang Y, Nguyen TD, Jones J, Shepard SS, Yang H, Gerloff N, Fabrizio T, Nguyen LV, Inui K, Yang G, Creanga A, Wang L, Mai DT, Thor S, Stevens J, To TL, Wentworth DE, Nguyen T, Pham DV, Bryant JE, Davis CT.	J Virol. 2017 Feb 14;91(5):e01708-16. doi: 10.1128/JVI.01708-16. Print 2017 Mar 1.	Nguyen DT	J Virol	2017	2016-12-23	PMC5309939		10.1128/JVI.01708-16
28287614	Batrachochytrium salamandrivorans is the predominant chytrid fungus in Vietnamese salamanders	Laking AE, Ngo HN, Pasmans F, Martel A, Nguyen TT.	Sci Rep. 2017 Mar 13;7:44443. doi: 10.1038/srep44443.	Laking AE	Sci Rep	2017	2017-03-14	PMC5347381		10.1038/srep44443
28418192	Detection of potentially novel paramyxovirus and coronavirus viral RNA in bats and rats in the Mekong Delta region of southern Viet Nam	Berto A, Anh PH, Carrique-Mas JJ, Simmonds P, Van Cuong N, Tue NT, Van Dung N, Woolhouse ME, Smith I, Marsh GA, Bryant JE, Thwaites GE, Baker S, Rabaa MA; VIZIONS consortium.	Zoonoses Public Health. 2018 Feb;65(1):30-42. doi: 10.1111/zph.12362. Epub 2017 Apr 18.	Berto A	Zoonoses Public Health	2018	2017-04-19	PMC5811810		10.1111/zph.12362
28435678	Screening for immune response against Dengue virus in Vietnamese non-human primates: implications for vaccine developers	Lazo Vázquez L, Suzarte Portal E, Castro Velazco J, Yen P, Dung LT, Gil González L, Valdés Prado I, Marcos López E, Cobas Acosta K, Hien ND, Guillén Nieto G, Hermida Cruz L.	Clin Transl Immunology. 2017 Mar 24;6(3):e135. doi: 10.1038/cti.2016.79. eCollection 2017 Mar.	Lazo Vázquez L	Clin Transl Immunology	2017	2017-04-25	PMC5382433		10.1038/cti.2016.79
28447216	Highly divergent cyclo-like virus in a great roundleaf bat (Hipposideros armiger) in Vietnam	Kemenesi G, Kurucz K, Zana B, Tu VT, Görföl T, Estók P, Földes F, Sztancsik K, Urbán P, Fehér E, Jakab F.	Arch Virol. 2017 Aug;162(8):2403-2407. doi: 10.1007/s00705-017-3377-2. Epub 2017 Apr 26.	Kemenesi G	Arch Virol	2017	2017-04-28			10.1007/s00705-017-3377-2
28948041	Characterization of Posa and Posa-like virus genomes in fecal samples from humans, pigs, rats, and bats collected from a single location in Vietnam	Oude Munnink BB, Phan MVT; VIZIONS Consortium, Simmonds P, Koopmans MPG, Kellam P, van der Hoek L, Cotten M.	Virus Evol. 2017 Aug 23;3(2):vex022. doi: 10.1093/ve/vex022. eCollection 2017 Jul.	Oude Munnink BB	Virus Evol	2017	2017-09-27	PMC5597861		10.1093/ve/vex022
29449965	Genetic diversity and cross-species transmission of kobuviruses in Vietnam	Lu L, Van Dung N, Ivens A, Bogaardt C, O'Toole A, Bryant JE, Carrique-Mas J, Van Cuong N, Anh PH, Rabaa MA, Tue NT, Thwaites GE, Baker S, Simmonds P, Woolhouse ME; VIZIONS Consortium.	Virus Evol. 2018 Feb 13;4(1):vey002. doi: 10.1093/ve/vey002. eCollection 2018 Jan.	Lu L	Virus Evol	2018	2018-02-17	PMC5810437		10.1093/ve/vey002
29495551	Detection and Characterization of Homologues of Human Hepatitis Viruses and Pegiviruses in Rodents and Bats in Vietnam	Van Nguyen D, Van Nguyen C, Bonsall D, Ngo TT, Carrique-Mas J, Pham AH, Bryant JE, Thwaites G, Baker S, Woolhouse M, Simmonds P.	Viruses. 2018 Feb 28;10(3):102. doi: 10.3390/v10030102.	Van Nguyen D	Viruses	2018	2018-03-03	PMC5869495		10.3390/v10030102
29952345	The importance of wild gecko as a source of human Salmonella infection	Nguyen KT, Hasegawa M, Nguyen TT, Vo TMT, Tran THT, Ly TLK, Taniguchi T, Hayashidani H.	J Vet Med Sci. 2018 Aug 30;80(8):1345-1347. doi: 10.1292/jvms.18-0233. Epub 2018 Jun 27.	Nguyen KT	J Vet Med Sci	2018	2018-06-29	PMC6115268		10.1292/jvms.18-0233
30353232	Integrative taxonomic approach of trypanosomes in the blood of rodents and soricids in Asian countries, with the description of three new species	Mafie E, Saito-Ito A, Kasai M, Hatta M, Rivera PT, Ma XH, Chen ER, Sato H, Takada N.	Parasitol Res. 2019 Jan;118(1):97-109. doi: 10.1007/s00436-018-6120-3. Epub 2018 Oct 23.	Mafie E	Parasitol Res	2019	2018-10-25			10.1007/s00436-018-6120-3
30568804	Identification and characterization of Coronaviridae genomes from Vietnamese bats and rats based on conserved protein domains	Phan MVT, Ngo Tri T, Hong Anh P, Baker S, Kellam P, Cotten M.	Virus Evol. 2018 Dec 15;4(2):vey035. doi: 10.1093/ve/vey035. eCollection 2018 Jul.	Phan MVT	Virus Evol	2018	2018-12-21	PMC6295324		10.1093/ve/vey035
30670048	Molecular detection of vector-borne bacteria in bat ticks (Acari: Ixodidae, Argasidae) from eight countries of the Old and New Worlds	Hornok S, Szőke K, Meli ML, Sándor AD, Görföl T, Estók P, Wang Y, Tu VT, Kováts D, Boldogh SA, Corduneanu A, Sulyok KM, Gyuranecz M, Kontschán J, Takács N, Halajian A, Epis S, Hofmann-Lehmann R.	Parasit Vectors. 2019 Jan 22;12(1):50. doi: 10.1186/s13071-019-3303-4.	Hornok S	Parasit Vectors	2019	2019-01-24	PMC6343265		10.1186/s13071-019-3303-4
30866403	Molecular Phylogeny of Mobatviruses (Hantaviridae) in Myanmar and Vietnam	Arai S, Kikuchi F, Bawm S, Sơn NT, Lin KS, Tú VT, Aoki K, Tsuchiya K, Tanaka-Taya K, Morikawa S, Oishi K, Yanagihara R.	Viruses. 2019 Mar 7;11(3):228. doi: 10.3390/v11030228.	Arai S	Viruses	2019	2019-03-15	PMC6466252		10.3390/v11030228
30965020	Molecular epidemiology of Leptospira interrogans in Rattus norvegicus in Hanoi, Vietnam	Koizumi N, Miura K, Sanai Y, Takemura T, Ung TTH, Le TT, Hirayama K, Hasebe F, Nguyen HLK, Hoang PVM, Nguyen CN, Khong TM, Le MTQ, Hoang HTT, Ohnishi M.	Acta Trop. 2019 Jun;194:204-208. doi: 10.1016/j.actatropica.2019.02.008. Epub 2019 Apr 6.	Koizumi N	Acta Trop	2019	2019-04-10			10.1016/j.actatropica.2019.02.008
31270608	Natural infection of captive cynomolgus monkeys (Macaca fascicularis) with hepatitis E virus genotype 4	Dogadov DI, Korzaya LI, Kyuregyan KK, Karlsen AA, Kichatova VS, Potemkin IA, Goncharenko AM, Mikhailov MI, Lapin BA.	Arch Virol. 2019 Oct;164(10):2515-2518. doi: 10.1007/s00705-019-04337-3. Epub 2019 Jul 3.	Dogadov DI	Arch Virol	2019	2019-07-05			10.1007/s00705-019-04337-3
31293548	Isolation of Highly Pathogenic H5N1 Influenza Viruses in 2009-2013 in Vietnam	Zhong G, Fan S, Lopes TJS, Le MQ, van Bakel H, Dutta J, Smith GJD, Jayakumar J, Nguyen HLK, Hoang PVM, Halfmann P, Hatta M, Su YCF, Neumann G, Kawaoka Y.	Front Microbiol. 2019 Jun 25;10:1411. doi: 10.3389/fmicb.2019.01411. eCollection 2019.	Zhong G	Front Microbiol	2019	2019-07-12	PMC6603144		10.3389/fmicb.2019.01411
31308502	Đakrông virus, a novel mobatvirus (Hantaviridae) harbored by the Stoliczka's Asian trident bat (Aselliscus stoliczkanus) in Vietnam	Arai S, Aoki K, Sơn NT, Tú VT, Kikuchi F, Kinoshita G, Fukui D, Thành HT, Gu SH, Yoshikawa Y, Tanaka-Taya K, Morikawa S, Yanagihara R, Oishi K.	Sci Rep. 2019 Jul 15;9(1):10239. doi: 10.1038/s41598-019-46697-5.	Arai S	Sci Rep	2019	2019-07-17	PMC6629698		10.1038/s41598-019-46697-5
32224554	Antibiotic-resistant Escherichia coli isolated from urban rodents in Hanoi, Vietnam	LE Huy H, Koizumi N, Ung TTH, LE TT, Nguyen HLK, Hoang PVM, Nguyen CN, Khong TM, Hasebe F, Haga T, LE MTQ, Hirayama K, Miura K.	J Vet Med Sci. 2020 May 20;82(5):653-660. doi: 10.1292/jvms.19-0697. Epub 2020 Mar 30.	LE Huy H	J Vet Med Sci	2020	2020-04-01	PMC7273608		10.1292/jvms.19-0697
32669329	Characterization of a Novel Alphaherpesvirus Isolated from the Fruit Bat Pteropus lylei in Vietnam	Inagaki T, Yamada S, Fujii H, Yoshikawa T, Shibamura M, Harada S, Fukushi S, Le MQ, Nguyen CT, Nguyen TTT, Nguyen TT, Nguyen TT, Quach VT, Thong VD, Mori K, Sasaki M, Setiyono A, Handharyani E, Takeyama H, Hasebe F, Saijo M.	J Virol. 2020 Aug 31;94(18):e00673-20. doi: 10.1128/JVI.00673-20. Print 2020 Aug 31.	Inagaki T	J Virol	2020	2020-07-17	PMC7459556		10.1128/JVI.00673-20
32776964	Coronavirus testing indicates transmission risk increases along wildlife supply chains for human consumption in Viet Nam, 2013-2014	Huong NQ, Nga NTT, Long NV, Luu BD, Latinne A, Pruvot M, Phuong NT, Quang LTV, Hung VV, Lan NT, Hoa NT, Minh PQ, Diep NT, Tung N, Ky VD, Roberton SI, Thuy HB, Long NV, Gilbert M, Wicker L, Mazet JAK, Johnson CK, Goldstein T, Tremeau-Bravard A, Ontiveros V, Joly DO, Walzer C, Fine AE, Olson SH.	PLoS One. 2020 Aug 10;15(8):e0237129. doi: 10.1371/journal.pone.0237129. eCollection 2020.	Huong NQ	PLoS One	2020	2020-08-11	PMC7416947		10.1371/journal.pone.0237129
32871638	Identification of Trombiculid Chigger Mites Collected on Rodents from Southern Vietnam and Molecular Detection of Rickettsiaceae Pathogen	Binh MD, Truong SC, Thanh DL, Ba LC, Van NL, Nhu BD.	Korean J Parasitol. 2020 Aug;58(4):445-450. doi: 10.3347/kjp.2020.58.4.445. Epub 2020 Aug 25.	Binh MD	Korean J Parasitol	2020	2020-09-02	PMC7462807		10.3347/kjp.2020.58.4.445
33061245	Isolation and characterization of Clostridium perfringens strains isolated from ostriches (Struthio camelus) in Vietnam	Nguyen TT, Vu-Khac H, Nguyen TD.	Vet World. 2020 Aug;13(8):1679-1684. doi: 10.14202/vetworld.2020.1679-1684. Epub 2020 Aug 25.	Nguyen TT	Vet World	2020	2020-10-16	PMC7522951		10.14202/vetworld.2020.1679-1684
33351995	Detection of African swine fever virus in free-ranging wild boar in Southeast Asia	Denstedt E, Porco A, Hwang J, Nga NTT, Ngoc PTB, Chea S, Khammavong K, Milavong P, Sours S, Osbjer K, Tum S, Douangngeun B, Theppanya W, Van Long N, Thanh Phuong N, Tin Vinh Quang L, Van Hung V, Hoa NT, Le Anh D, Fine A, Pruvot M.	Transbound Emerg Dis. 2021 Sep;68(5):2669-2675. doi: 10.1111/tbed.13964. Epub 2021 Jan 17.	Denstedt E	Transbound Emerg Dis	2021	2020-12-22	PMC8518571		10.1111/tbed.13964
33567092	Description and Molecular Differentiation of a New Falcaustra (Nematode: Kathlaniidae) from the Indochinese Water Dragon, Physignathus cocincinus (Squamata: Agamidae) in North-central Vietnam	Van Ha N, An OV, Sato H, Greiman SE, Linh LTM, Binh TT.	J Parasitol. 2021 Jan 1;107(1):98-107. doi: 10.1645/20-57.	Van Ha N	J Parasitol	2021	2021-02-10			10.1645/20-57
33735490	Rat trade and leptospirosis: Molecular epidemiology of Leptospira species in rats exported from Cambodia to Vietnam	Koizumi N, Morita M, Pheng V, Wann C, Masuoka H, Higa Y, Wada T, Hirayama K, Ohnishi M, Miura K.	Transbound Emerg Dis. 2022 May;69(3):1641-1648. doi: 10.1111/tbed.14077. Epub 2021 Mar 30.	Koizumi N	Transbound Emerg Dis	2022	2021-03-18			10.1111/tbed.14077
34151522	Wild geckos considered as the natural reservoir of Salmonella Weltevreden in Southeast Asian countries	Nguyen KT, Hasegawa M, Vo TMT, Huynh TL, Nagata E, Ly TLK, Taniguchi T, Hayashidani H.	Zoonoses Public Health. 2021 Nov;68(7):815-822. doi: 10.1111/zph.12873. Epub 2021 Jun 20.	Nguyen KT	Zoonoses Public Health	2021	2021-06-21			10.1111/zph.12873
34261382	Leptospira infection among human-close-contact animals in different geographical areas in Vietnam	Mai LTP, Dung LP, Than PD, Dinh TV, Quyet NT, Hai H, Mai TNP, Hanh NTM, Ly NK.	Sci Prog. 2021 Jul-Sep;104(3):368504211031747. doi: 10.1177/00368504211031747.	Mai LTP	Sci Prog	2021	2021-07-15			10.1177/00368504211031747
34372549	Rodent-Borne Orthohantaviruses in Vietnam, Madagascar and Japan	Kikuchi F, Senoo K, Arai S, Tsuchiya K, Sơn NT, Motokawa M, Ranorosoa MC, Bawm S, Lin KS, Suzuki H, Unno A, Nakata K, Harada M, Tanaka-Taya K, Morikawa S, Suzuki M, Mizutani T, Yanagihara R.	Viruses. 2021 Jul 12;13(7):1343. doi: 10.3390/v13071343.	Kikuchi F	Viruses	2021	2021-08-10	PMC8310111		10.3390/v13071343
34578290	No Exchange of Picornaviruses in Vietnam between Humans and Animals in a High-Risk Cohort with Close Contact despite High Prevalence and Diversity	Lu L, Ashworth J, Nguyen D, Li K, Smith DB, Woolhouse M, On Behalf Of The Vizions Consortium.	Viruses. 2021 Aug 27;13(9):1709. doi: 10.3390/v13091709.	Lu L	Viruses	2021	2021-09-28	PMC8473303		10.3390/v13091709
34804471	Prevalence and Genetic Relationship of Predominant Escherichia coli Serotypes Isolated from Poultry, Wild Animals, and Environment in the Mekong Delta, Vietnam	Nguyen LT, Thuan NK, Tam NT, Huyen Trang CT, Khanh NP, Bich TN, Taniguchi T, Hayashidani H, Lien Khai LT.	Vet Med Int. 2021 Nov 11;2021:6504648. doi: 10.1155/2021/6504648. eCollection 2021.	Nguyen LT	Vet Med Int	2021	2021-11-22	PMC8601835		10.1155/2021/6504648
34818863	Investigation of multiple infections with zoonotic pathogens of rodents in northern Vietnam	Anh LTL, Balakirev AE, Chau NV.	J Vector Borne Dis. 2021 Jan-Mar;58(1):47-53. doi: 10.4103/0972-9062.321750.	Anh LTL	J Vector Borne Dis	2021	2021-11-25			10.4103/0972-9062.321750
34880191	Genetic and biological characterization of feline foamy virus isolated from a leopard cat (Prionailurus bengalensis) in Vietnam	Sumiyoshi A, Kitao K, Miyazawa T.	J Vet Med Sci. 2022 Jan 24;84(1):157-165. doi: 10.1292/jvms.21-0550. Epub 2021 Dec 9.	Sumiyoshi A	J Vet Med Sci	2022	2021-12-09	PMC8810315		10.1292/jvms.21-0550
35099293	Detection of Trypanosoma lewisi DNA from Rattus norvegicus and Rattus rattus in Hanoi, Vietnam	Nguyen LKH, Koizumi N, Ung THT, Le TT, Hirayama K, Hasebe F, Hoang VMP, Khong MT, Le TQM, Miura K.	Vector Borne Zoonotic Dis. 2022 Feb;22(2):159-161. doi: 10.1089/vbz.2021.0043. Epub 2022 Jan 28.	Nguyen LKH	Vector Borne Zoonotic Dis	2022	2022-01-31			10.1089/vbz.2021.0043
35153415	Prevalence and antibiotic resistance of Salmonella isolated from poultry and its environment in the Mekong Delta, Vietnam	Nguyen TK, Nguyen LT, Chau TTH, Nguyen TT, Tran BN, Taniguchi T, Hayashidani H, Ly KTL.	Vet World. 2021 Dec;14(12):3216-3223. doi: 10.14202/vetworld.2021.3216-3223. Epub 2021 Dec 30.	Nguyen TK	Vet World	2021	2022-02-14	PMC8829407		10.14202/vetworld.2021.3216-3223
35239687	Chronic cholecystitis: Diagnostic and therapeutic insights from formerly bile-farmed Asiatic black bears (Ursus thibetanus)	Kalogeropoulu SK, Lloyd EJ, Rauch H, Redtenbacher I, Häfner M, Burgener IA, Painer-Gigler J.	PLoS One. 2022 Mar 3;17(3):e0264391. doi: 10.1371/journal.pone.0264391. eCollection 2022.	Kalogeropoulu SK	PLoS One	2022	2022-03-03	PMC8893648		10.1371/journal.pone.0264391
35356028	Evidence of SARS-CoV-2 Related Coronaviruses Circulating in Sunda pangolins (Manis javanica) Confiscated From the Illegal Wildlife Trade in Viet Nam	Nga NTT, Latinne A, Thuy HB, Long NV, Ngoc PTB, Anh NTL, Thai NV, Phuong TQ, Thai HV, Hai LK, Long PT, Phuong NT, Hung VV, Quang LTV, Lan NT, Hoa NT, Johnson CK, Mazet JAK, Roberton SI, Walzer C, Olson SH, Fine AE.	Front Public Health. 2022 Mar 9;10:826116. doi: 10.3389/fpubh.2022.826116. eCollection 2022.	Nga NTT	Front Public Health	2022	2022-03-31	PMC8959545		10.3389/fpubh.2022.826116
35502589	Characterization of Lumpy skin disease virus isolated from a giraffe in Vietnam	Dao TD, Tran LH, Nguyen HD, Hoang TT, Nguyen GH, Tran KVD, Nguyen HX, Van Dong H, Bui AN, Bui VN.	Transbound Emerg Dis. 2022 May 3. doi: 10.1111/tbed.14583. Online ahead of print.	Dao TD	Transbound Emerg Dis	2022	2022-05-03			10.1111/tbed.14583
XXXXX001	Molecular surveillance of Avian Influenza A (H5N6) virus in Quang Binh province, Vietnam, 2015-2018	Pham HM, Pham KH, Nguyen KHV		Pham HM	Bulgarian Journal of Veterinary Medicine	2021				10.15547/bjvm.2021-0022
XXXXX002	Transmission of Echinococcus ortleppi at the Endangered Primate Rescue Center, Cuc Phuong National Park	Vo Duy Thanh,Vu Hoai Nam, Le Thi Lan Anh, Tran Nam Trieu, Nguyen Dinh Hung, Nguyen Thi Nhien, Caroline Rowley, Tilo Nadler, Bui Khanh Linh		Thanh VD	Vietnamese Journal of Primatology	2020
XXXXX003	PREVENTING FUTURE EMERGING INFECTIOUS DISEASE OUTBREAKS IN VIET NAM BY AMENDING POLICY ON WILDLIFE TRADE AND CONSUMPTION	WCS		WCS		2020
XXXXX004	PREDICT Consortium. PREDICT Emerging Pandemic Threats Project. Dataset. USAID Development Data Library	USAID		USAID		2021
